# Supplementary material for: Identification of T cell stress response state (TSTR) and key genes related to T cells in discoid lupus erythematosus
Source: Sci Rep. 2025 Nov 10;15:39262. doi: 10.1038/s41598-025-23088-7 (PMC12603320; doi:10.1038/s41598-025-23088-7)
Supplement: Supplementary file 2 — Supplementary Material 2 [file 41598_2025_23088_MOESM2_ESM.xlsx]

## Sheet: Supplementary Table S1
Supplementary Table S1 The list of differentially expressed genes retained after screening of GSE81071.
Gene Name	Normal-AveExp	DLE-AveExp	Log2FoldChange	Pvalue	Qvalue	Significant
IFI44	3.70591	7.87871241153846	4.17279921153846	1.46787643610062e-13	3.73882807039189e-09	up
EPSTI1	2.89898435714286	6.71194838461538	3.81296402747253	3.34012831139146e-13	4.2538204109726e-09	up
ZNF704	4.62892027142857	3.12063674230769	-1.50828	3.94214166126815e-12	1.76240151483013e-08	down
KLRF2	4.14493984285714	1.31392102961538	-2.83102	4.74254742120715e-12	1.76240151483013e-08	down
FYB	4.27626142857143	6.98993366538461	2.71367223681318	4.94655298083364e-12	1.76240151483013e-08	up
GZMA	2.31659631428571	5.86891424230769	3.55231792802198	5.24796039962230e-12	1.76240151483013e-08	up
C1QB	2.58118448571429	4.68783266538462	2.10664817967033	5.61611865012019e-12	1.76240151483013e-08	up
STAT1	5.26225974285714	8.21625754230769	2.95399779945055	6.84473382570948e-12	1.76240151483013e-08	up
PARP14	4.25205	7.07543055384615	2.82337645384615	6.88944448196697e-12	1.76240151483013e-08	up
ISG15	2.94021987142857	5.86744666923077	2.9272267978022	6.91924743759622e-12	1.76240151483013e-08	up
EEF2K	5.10176957142857	3.21300687307692	-1.88876	1.2561084708764e-11	2.9085762601539e-08	down
PTPRC	4.06708568571429	7.03737766153846	2.97029197582418	4.76126012064237e-11	1.00858278583469e-07	up
CXCL10	2.05620663571429	8.17467875384615	6.11847211813187	5.14764878326372e-11	1.00858278583469e-07	up
CD2	2.73378	5.86738	3.1336	6.12392742331098e-11	1.10548590553896e-07	up
GDPD2	4.27095734285714	2.25709153846154	-2.01387	7.33041598883553e-11	1.10548590553896e-07	down
IFI44L	3.25109612857143	7.99816191923077	4.74706579065934	7.3672290980432e-11	1.10548590553896e-07	up
DTX3L	4.23347277142857	6.76782633461538	2.53435356318681	7.77207580254493e-11	1.10548590553896e-07	up
S100A8	4.44514618571429	9.17633782307692	4.73119163736263	7.81231451442866e-11	1.10548590553896e-07	up
CXCL9	2.89364168571429	8.38491743076923	5.49127574505494	8.98946111604532e-11	1.20510823203574e-07	up
MX1	3.72610108571429	7.59491197307692	3.86881088736264	9.59145196053839e-11	1.22151936443437e-07	up
LCP2	4.12543278571429	6.33142289230769	2.20599010659341	1.17848639734107e-10	1.42871461224703e-07	up
OAS1	3.97987652857143	7.54949152307692	3.56961499450549	1.28443537852079e-10	1.42871461224703e-07	up
APOL6	3.62795621428571	5.88693129230769	2.25897507802198	1.32218907415151e-10	1.42871461224703e-07	up
BIRC3	3.04798671428571	5.98467852692308	2.93669181263736	1.34620355282199e-10	1.42871461224703e-07	up
XAF1	4.08199558571429	6.72492	2.64292641428571	1.77196333783633e-10	1.79040011960144e-07	up
NR1D1	5.88013545714286	3.69267998076923	-2.18746	1.94736908714274e-10	1.79040011960144e-07	down
TNS4	6.51889108571429	4.77334077307692	-1.74555	1.96592179095119e-10	1.79040011960144e-07	down
IL2RG	3.26676617142857	5.31000793461538	2.04324176318681	1.96816785162892e-10	1.79040011960144e-07	up
CTSS	3.93742104285714	6.32156749615385	2.3841464532967	2.50937128948279e-10	2.20400676256607e-07	up
CXCL11	2.54451658571429	7.71505458076923	5.17053799505494	2.62041691036082e-10	2.22482130412668e-07	up
HCST	2.61455414285714	4.49983636923077	1.88528222637362	2.75716838074632e-10	2.26541405890289e-07	up
LRP4	4.37394551428571	2.61414993076923	-1.7598	3.57568158433641e-10	2.84613080108227e-07	down
FAM57A	6.60398	4.59289555384615	-2.01108	3.97928139948213e-10	3.0579348009992e-07	down
PARP9	3.69538931428571	6.23566053461539	2.54027122032967	4.08188854909398e-10	3.0579348009992e-07	up
CD53	3.49545288571429	6.26967550769231	2.77422262197802	4.46043767168179e-10	3.24605165529734e-07	up
CDHR1	7.16410455714286	4.18595485769231	-2.97815	5.24161050329321e-10	3.7085850313717e-07	down
IRF8	2.97428758571429	5.30257368461538	2.3282860989011	5.406499734875e-10	3.71546408584568e-07	up
ITGA4	2.51061	5.02522440384615	2.51461660384615	5.63515704647058e-10	3.71546408584568e-07	up
APOBEC3G	3.16277558571429	5.68974610769231	2.52697052197802	5.68894426398577e-10	3.71546408584568e-07	up
TYMP	3.80367462857143	5.67800238076923	1.8743277521978	7.5299582005542e-10	4.75082503620604e-07	up
IFI27	3.04274	5.33374311538462	2.29099841538461	7.74973517017819e-10	4.75082503620604e-07	up
HS3ST3B1	2.16330127142857	3.67982763461538	1.51652636318681	8.08677327085086e-10	4.75082503620604e-07	up
ARL4C	4.67878622857143	6.22932510384615	1.55053887527472	8.14574166315326e-10	4.75082503620604e-07	up
OAS2	2.42036505714286	5.50856493076923	3.08819987362637	8.20683528691711e-10	4.75082503620604e-07	up
NFIX	8.18353	6.50639843076923	-1.67713	9.0855392366974e-10	5.10492380771012e-07	down
IGSF6	2.59064325714286	4.86420726153846	2.2735640043956	9.21936693316577e-10	5.10492380771012e-07	up
CD3D	3.05144914285714	5.67439841538461	2.62294927252747	1.02364886915508e-09	5.5475234779253e-07	up
LAMB4	6.10050168571428	3.24331255384615	-2.85719	1.18702929120161e-09	6.29892147420756e-07	down
SAMD9L	3.58973634285714	6.46347024615385	2.8737339032967	1.22632989167551e-09	6.37466299405445e-07	up
S100A9	3.99283	8.94654788846154	4.95371408846153	1.31224804906624e-09	6.68485401155326e-07	up
EVI2B	3.87994978571429	5.84834337307692	1.96839358736263	1.34063587955193e-09	6.69555617413084e-07	up
MSR1	2.36613887142857	4.94369929230769	2.57756042087912	1.44878387320081e-09	7.09653346813419e-07	up
CYBB	4.32189298571429	6.82830932692308	2.50641634120879	1.67721910396945e-09	8.06046184852942e-07	up
PTPRCAP	4.21479	5.77770815384615	1.56292225384615	1.80885559812326e-09	8.53210387774029e-07	up
GBP3	3.47452392857143	5.21024980384615	1.73572587527472	2.02490875834612e-09	9.23567069347153e-07	up
EPN2	6.30948	5.19489	-1.11459	2.06180484945504e-09	9.23567069347153e-07	down
DDX60L	3.26019525714286	6.24027103461539	2.98007577747253	2.07923471366771e-09	9.23567069347153e-07	up
DNMBP	5.38831911428571	4.07678	-1.31153	2.10305406235071e-09	9.23567069347153e-07	down
HLF	6.14668362857143	4.20443128076923	-1.94225	2.52461146164721e-09	1.08990472101044e-06	down
EXPH5	5.86881	3.83440676923077	-2.0344	2.58851937478242e-09	1.09886961658472e-06	down
GBP5	2.66092542857143	6.49970217692308	3.83877674835165	2.74904870780151e-09	1.14788556781004e-06	up
PTPN14	5.30991618571429	3.92852373846154	-1.38139	2.9671102730208e-09	1.21895589942117e-06	down
LY96	1.65496	3.49095359230769	1.83599737230769	3.39170221992977e-09	1.33035717209002e-06	up
PYHIN1	2.72325574285714	5.02272586923077	2.29947012637362	3.42968071750748e-09	1.33035717209002e-06	up
C1QC	3.02118277142857	5.04905979230769	2.02787702087912	3.45167833512707e-09	1.33035717209002e-06	up
OAS3	2.69638124285714	5.93627	3.23988695714285	3.46922641594879e-09	1.33035717209002e-06	up
CD52	6.43545817142857	8.76019788461539	2.32473971318681	3.52710447837695e-09	1.33035717209002e-06	up
DDX58	4.86508888571429	7.20515196153846	2.34006307582418	3.55165826634689e-09	1.33035717209002e-06	up
C1orf162	4.24001712857143	6.45778112692308	2.21776399835165	4.13793478752671e-09	1.49814377343149e-06	up
SOX5	3.88578838571429	2.26614797692308	-1.61964	4.17388457332513e-09	1.49814377343149e-06	down
FAM189A2	4.35233472857143	2.82767	-1.52466	4.17605150616920e-09	1.49814377343149e-06	down
TRANK1	2.49871937142857	4.52022886153846	2.02150949010989	4.69823692257443e-09	1.6620665646513e-06	up
ADAMDEC1	1.57494	4.82155433846154	3.24661419846154	4.95274742409155e-09	1.7281017758772e-06	up
TLR7	1.97262902857143	4.87948769230769	2.90685866373626	5.20581583614727e-09	1.79036297341082e-06	up
IFI16	7.00766328571429	8.41160560769231	1.40394232197801	5.3297997988468e-09	1.79036297341082e-06	up
GZMB	1.79945	5.17498443076923	3.37553403076923	5.34205904672854e-09	1.79036297341082e-06	up
IFIH1	3.85816425714286	6.77021993846154	2.91205568131868	5.61639122824865e-09	1.85785845421716e-06	up
GBP1	3.68116878571429	7.08091936538462	3.39975057967033	5.85584294393796e-09	1.90522976583575e-06	up
SAMD9	3.11983347142857	6.30593384230769	3.18610037087912	5.90919679247083e-09	1.90522976583575e-06	up
CLEC2A	5.25566432857143	2.25033449230769	-3.00533	7.33981231026111e-09	2.33690449193326e-06	down
TRIM22	4.09368064285714	5.95863690384615	1.86495626098901	7.78911755742068e-09	2.44934090500077e-06	up
AJUBA	5.30208997142857	3.90451861538461	-1.39757	7.95512293128717e-09	2.4710358071075e-06	down
MS4A7	3.82946847142857	6.08032313846154	2.25085466703296	8.29790784140943e-09	2.54645795937999e-06	up
TRIM14	4.03105238571429	5.26543476153846	1.23438237582417	1.05451718536923e-08	3.19757228911186e-06	up
ANKRD44-IT1	3.34979707142857	5.16427079230769	1.81447372087912	1.11319574949006e-08	3.33578928650132e-06	up
LOC284930	3.16611	1.71831914230769	-1.44779	1.16714899492155e-08	3.45679674995894e-06	down
HCLS1	3.68065845714286	5.83237450769231	2.15171605054945	1.19096682744501e-08	3.48679494963814e-06	up
HERC6	3.41360958571429	6.28514088846154	2.87153130274725	1.4139929482818e-08	4.09270618019156e-06	up
WNT16	4.20002518571429	2.68551000384615	-1.51452	1.5703531384028e-08	4.49420952677054e-06	down
FPR3	2.44563311428571	5.17316462307692	2.72753150879121	1.59052975052719e-08	4.5013759195198e-06	up
IL7R	2.83565884285714	6.62453207692308	3.78887323406593	1.69833793951104e-08	4.75366655574569e-06	up
GPR183	4.75402	6.86511503846154	2.11109883846153	1.74264336960683e-08	4.82465970296256e-06	up
SP110	4.51568455714286	6.51065126153846	1.9949667043956	1.92677867605696e-08	5.27709458686526e-06	up
AIF1	3.49017152857143	4.63934336538462	1.14917183681318	2.06714120828563e-08	5.60129294853651e-06	up
MLKL	2.7794	4.61233797692308	1.83294287692308	2.09115599600254e-08	5.6067194078085e-06	up
FGFR2	5.62783328571429	3.93341939615385	-1.69441	2.16585718730785e-08	5.74151168857368e-06	down
KRT16	6.16482062857143	9.03750213461538	2.87268150604396	2.18651263708393e-08	5.74151168857368e-06	up
C1QA	3.56415154285714	6.69275877692308	3.12860723406593	2.26791060277907e-08	5.89448479218221e-06	up
ARHGEF28	4.28877227142857	3.16170556153846	-1.12707	2.39159943061829e-08	6.15317465629076e-06	down
HUNK	3.85262747142857	2.45042351923077	-1.4022	2.43142203100157e-08	6.19307505516409e-06	down
SAMHD1	5.74766	7.37672598076923	1.62906098076922	2.50230374219736e-08	6.31051273440684e-06	up
CD96	2.03960629142857	4.83534892307692	2.79574263164835	2.5296414112423e-08	6.3169114103679e-06	up
MILR1	2.71247564285714	4.60430868846154	1.89183304560439	2.76193528144571e-08	6.83002461686442e-06	up
SLAMF7	3.04323802857143	5.16602258076923	2.1227845521978	2.84319058963779e-08	6.95161717259215e-06	up
HOXA-AS3	2.87239064285714	1.47158186576923	-1.40081	2.86568962004702e-08	6.95161717259215e-06	down
EPN2-AS1	4.33323244285714	3.07954097692308	-1.25369	3.17189016990585e-08	7.62181269034641e-06	down
ZNF273	5.73722395714286	3.81094681538462	-1.92628	3.21966499818434e-08	7.64900870035263e-06	down
CCL5	4.40104	7.41157638076923	3.01053638076923	3.26488488490032e-08	7.64900870035263e-06	up
NMI	4.21285025714286	6.35448912307692	2.14163886593406	3.27329884314882e-08	7.64900870035263e-06	up
GPR65	2.04078751428571	4.06554133846154	2.02475382417582	3.48138506580434e-08	7.99357898040787e-06	up
POU2F3	6.57430961428572	4.41791305769231	-2.1564	3.48351955881306e-08	7.99357898040787e-06	down
MS4A6A	4.23179912857143	6.05563459615385	1.82383546758241	4.16703224100849e-08	9.43766229156091e-06	up
TYROBP	5.17041152857143	7.02906095384615	1.85864942527472	4.18694138018289e-08	9.43766229156091e-06	up
LDB1	6.54536555714286	5.54610226538461	-0.999263	4.41572892534129e-08	9.8660553909972e-06	down
P2RY10	1.64461139142857	3.72813253846154	2.08352114703297	4.53497815212987e-08	1.00443850880783e-05	up
EGFR	6.42138155714286	4.76255	-1.65883	4.76064048409444e-08	1.04532994629629e-05	down
ANKRD35	5.21452495714286	3.35276669230769	-1.86176	4.83691002482495e-08	1.05299944651552e-05	down
IFIT3	3.74310865714286	6.76742314615385	3.02431448901099	5.01733662925856e-08	1.08302187528682e-05	up
S100A7	4.40692818571429	8.78271100384616	4.37578281813187	5.197733818253e-08	1.11253342928338e-05	up
TNFSF13B	3.02688524285714	5.52751	2.50062305714286	5.36068069966257e-08	1.13784915084254e-05	up
MATN2	5.15206508571429	4.16837166923077	-0.983693	5.55342463149304e-08	1.16901883296495e-05	down
MFSD2A	4.69490352857143	3.24070812692308	-1.4542	5.86478612636615e-08	1.22444235593994e-05	down
KRT6C	3.42600872857143	9.24100871923077	5.81499999065934	5.94637102527042e-08	1.22598225191005e-05	up
SLC15A3	3.01383481428571	4.40290910384615	1.38907428956044	5.98114194472084e-08	1.22598225191005e-05	up
SP100	4.60988378571429	6.25132	1.64143741428571	6.01655928266486e-08	1.22598225191005e-05	up
MKL2	6.45698	5.40683515769231	-1.05014	6.24933294968451e-08	1.25504524363612e-05	down
GPR174	1.39453420571429	4.29405807692308	2.89952387120879	6.25773412672399e-08	1.25504524363612e-05	up
SOX6	2.91306305714286	1.72915311153846	-1.18391	6.31039839929515e-08	1.25571998147224e-05	down
TFAP2B	3.82461271428571	2.42265928076923	-1.40195	6.46622282589507e-08	1.26866936534488e-05	down
TFEC	1.79209814285714	3.67481	1.88270690714286	6.48751682316036e-08	1.26866936534488e-05	up
CXCR4	2.74298	5.86846412692308	3.12548512692307	6.55531655032035e-08	1.26866936534488e-05	up
TRAC	5.55305364285714	7.85028617692308	2.29723253406593	6.57470677340992e-08	1.26866936534488e-05	up
APBB1IP	2.27558997142857	3.96986379615385	1.69427382472527	6.71846558979787e-08	1.28626883607416e-05	up
SYNE1	5.35285502857143	4.39087088846154	-0.961984	6.76691233300369e-08	1.28626883607416e-05	down
IFI6	2.39324507142857	5.16727653846154	2.77403146703297	7.04144068058545e-08	1.32853730055698e-05	up
RPRML	4.53818581428572	3.02908163076923	-1.5091	7.11890167248035e-08	1.33327606249814e-05	down
FRY	4.90925380514286	4.05613139592308	-0.853122	7.25239322173933e-08	1.3483628302987e-05	down
SRGN	3.45768187142857	5.96230649615385	2.50462462472527	7.34798973605732e-08	1.35623656932693e-05	up
SAMSN1	1.33431	3.22852247307692	1.89421657307692	7.81222184065599e-08	1.43154750002409e-05	up
RGS1	2.21408054285714	5.23724846153846	3.02316791868132	8.19596332296852e-08	1.48058283676897e-05	up
ST8SIA4	2.33012531428571	4.21539245769231	1.88526714340659	8.19607318065346e-08	1.48058283676897e-05	up
CCL4	3.67049257142857	5.94459706923077	2.2741044978022	8.56222169827437e-08	1.52885131794701e-05	up
MX2	3.19393982857143	6.29470205384615	3.10076222527473	8.58331979374277e-08	1.52885131794701e-05	up
CFB	3.28225472857143	5.17963088846154	1.89737615989011	8.70111340706932e-08	1.53273882286792e-05	up
TACC2	6.12834222857143	4.89260560769231	-1.23574	8.72549681268297e-08	1.53273882286792e-05	down
SPINK1	4.53874	2.68488873461538	-1.85385	8.84833094248381e-08	1.54367011942469e-05	down
LOC102724883	4.60988685714286	3.22776130769231	-1.38213	8.96323116189783e-08	1.55307796547415e-05	down
NABP1	3.76778764285714	5.34929	1.58149770714286	9.14324376559916e-08	1.56562527095903e-05	up
HYI	4.97193332857143	4.02278	-0.949153	9.1585789868044e-08	1.56562527095903e-05	down
APBA1	4.03891074285714	3.10417890769231	-0.934732	9.92370936176199e-08	1.67841299293074e-05	down
SCEL	8.12202972857143	5.96443986923077	-2.15759	9.95015358378317e-08	1.67841299293074e-05	down
AIM2	2.05966855714286	4.69004720769231	2.63037865054945	1.02985131688401e-07	1.72574624291793e-05	up
SCO2	3.11657	4.59658295769231	1.48001325769231	1.05096882420748e-07	1.74962267460056e-05	up
GIMAP2	3.42122	5.59437649230769	2.17315829230769	1.0792041998425e-07	1.78496169962263e-05	up
SP140	2.29435297142857	4.65288587307692	2.35853290164835	1.10635110311405e-07	1.81805606112374e-05	up
CMPK2	2.15501	5.19456902692308	3.03955672692307	1.13007610890454e-07	1.8451390108915e-05	up
LYPD6B	5.66199934285714	4.09519117307692	-1.56681	1.14151682935892e-07	1.85194746245867e-05	down
ANKFN1	3.37666958571429	2.15592073846154	-1.22075	1.17240744032725e-07	1.89002467801109e-05	down
PPDPF	8.52160094285714	6.67726353076923	-1.84434	1.1816961727566e-07	1.89301781234487e-05	down
PLA2G7	2.81200861428571	5.01680437692308	2.20479576263736	1.205077563693e-07	1.91840816405152e-05	up
TRAJ21	3.69653887142857	6.81681113461538	3.12027226318681	1.21580705027481e-07	1.92157846433737e-05	up
DOCK1	6.59481	5.27725297692308	-1.31756	1.22215739948433e-07	1.92157846433737e-05	down
ADCY2	3.53898587142857	2.13988254615385	-1.3991	1.29592134581999e-07	2.01773810055432e-05	down
SUN1	6.27362881428571	4.99889194615385	-1.27474	1.29916001920187e-07	2.01773810055432e-05	down
PLLP	3.60700764285714	2.36328987692308	-1.24372	1.34923358360866e-07	2.08280779443006e-05	down
CCR1	1.48762427142857	4.12684015769231	2.63921588626374	1.37253942613479e-07	2.1060211881373e-05	up
VIPR1	4.18156462857143	2.98426694230769	-1.1973	1.46576649527796e-07	2.23560110186976e-05	down
TNFRSF19	3.70445552857143	1.97042061346154	-1.73403	1.54763647811347e-07	2.34641956750167e-05	down
LOC101927999	8.52474128571428	6.92296	-1.60178	1.58789880978145e-07	2.39321719431617e-05	down
CD69	1.57129549285714	4.36174559615385	2.7904501032967	1.63547779220854e-07	2.44249096792833e-05	up
DOCK2	3.09621021428571	4.99250398846154	1.89629377417582	1.6451403424069e-07	2.44249096792833e-05	up
GATA3	6.26193404285714	4.52746224615385	-1.73447	1.64935984642799e-07	2.44249096792833e-05	down
HERC5	2.95017501428571	6.15532924230769	3.20515422802198	1.68981949059719e-07	2.48794174826596e-05	up
TULP3	5.24674661428571	4.18008865769231	-1.06666	1.72643233924057e-07	2.52374118741525e-05	down
TANC1	5.73365344285714	4.31352069230769	-1.42013	1.73395119075682e-07	2.52374118741525e-05	down
CD68	5.71506977142857	7.54299604615384	1.82792627472527	1.78302322884455e-07	2.58041958306247e-05	up
USP31	4.47552855714286	3.59348336538462	-0.882045	1.80934260229633e-07	2.60371556062654e-05	down
LYN	3.14905894285714	4.95860690384615	1.80954796098901	1.88281557981852e-07	2.69422447379537e-05	up
PLEKHO1	4.43383	6.22607644615385	1.79225084615384	1.90597489098483e-07	2.71212773454048e-05	up
ESPN	4.05541101428571	2.27145365384615	-1.78396	1.92177440267339e-07	2.71941754502745e-05	down
DOCK8	3.51846168571429	5.09846	1.57999531428571	1.9356451590518e-07	2.72391258818831e-05	up
RAPGEFL1	5.56575731428571	3.90692695769231	-1.65883	1.99707598759994e-07	2.7949188175911e-05	down
THRA	5.19664	4.00377612692308	-1.19286	2.08603712387886e-07	2.90346729958024e-05	down
IL11RA	5.16620737142857	3.62672998461538	-1.53948	2.09785459510548e-07	2.90404643434412e-05	down
C2	2.62355407142857	3.85435687692308	1.2308028054945	2.1314371264813e-07	2.90997040639506e-05	up
CTDSPL	5.76583904285714	4.81436278846154	-0.951476	2.1334764876785e-07	2.90997040639506e-05	down
APOL1	1.22321889285714	4.12715466384615	2.90393577098901	2.13640793842361e-07	2.90997040639506e-05	up
CLEC7A	3.69763934285714	5.51439508076923	1.81675573791209	2.32343548923971e-07	3.14788432693748e-05	up
LYZ	6.34215238571429	8.60435141538462	2.26219902967032	2.45839330871579e-07	3.31310772308465e-05	up
SPTAN1	6.59165	5.57771875384616	-1.01393	2.55494304164767e-07	3.42510285335831e-05	down
LONRF1	6.15955	4.42646085384615	-1.73309	2.59618594625328e-07	3.46217027418939e-05	down
KRT77	5.22975434285714	3.07750223461538	-2.15225	2.61860397753267e-07	3.47387822456952e-05	down
GVINP1	2.44006514285714	4.19920697692308	1.75914183406593	2.64552972299515e-07	3.49141386395904e-05	up
C3orf35	3.26426462857143	2.12125530769231	-1.14301	2.75247108806997e-07	3.61382428269228e-05	down
SNORD116-15	5.36879042857143	7.01211812307692	1.64332769450549	2.7923264457167e-07	3.64735112301795e-05	up
APOBEC3D	2.45676824285714	4.31613835384615	1.85937011098901	2.82702074711417e-07	3.65587083996096e-05	up
CLDN1	6.32880311428571	4.88017435769231	-1.44863	2.82755508410471e-07	3.65587083996096e-05	down
ODF3B	3.16509112857143	4.44769571923077	1.28260459065934	2.98988631866949e-07	3.8462320415571e-05	up
LOC113230	2.75192542857143	1.60837943461539	-1.14355	3.11172116205716e-07	3.97875965813065e-05	down
SERPINA12	5.67213774285714	4.03095336538462	-1.64118	3.12414876379463e-07	3.97875965813065e-05	down
PHLPP1	5.31299344285714	4.17184356153846	-1.14115	3.2031810893111e-07	4.05911569780314e-05	down
BST2	2.45177800571429	5.87672755384615	3.42494954813187	3.22069211545303e-07	4.06110142934179e-05	up
KYNU	2.25223689428571	3.84812785769231	1.59589096340659	3.43693969390386e-07	4.31242812529189e-05	up
SLC6A9	4.79267394285714	3.34159283461539	-1.45108	3.51309915638995e-07	4.38637983394159e-05	down
LOC101929531	3.13908868571429	5.83951670384615	2.70042801813187	3.53248782705235e-07	4.3890730459927e-05	up
EIF2AK2	4.91869	6.81739	1.8987	3.68202051311471e-07	4.55265749949246e-05	up
WIPF1	4.84094017142857	6.55814621923077	1.71720604780219	3.73261472300675e-07	4.59291930481666e-05	up
CIART	4.48473677142857	3.10273369230769	-1.382	4.12365979632463e-07	5.04969897462426e-05	down
ADIRF	5.17536552857143	3.54083801153846	-1.63453	4.17939270489006e-07	5.0934598845098e-05	down
LY6G5B	6.03320517142857	4.80438441923077	-1.22882	4.22314691424934e-07	5.12227500251643e-05	down
STXBP6	4.49128518571429	3.21574438846154	-1.27554	4.4926718903301e-07	5.42335761699516e-05	down
AOAH	2.73321052857143	4.62176210384615	1.88855157527473	4.60971872796997e-07	5.5384031000058e-05	up
NFIA	4.93976282857143	3.77836246538462	-1.1614	4.88590831046528e-07	5.84267467492306e-05	down
PIK3CG	2.94911485714286	4.30502548846154	1.35591063131868	4.92728974105363e-07	5.86462602777462e-05	up
IGHG2	5.85002	9.47437191923077	3.62435231923077	4.95395390567194e-07	5.86893767122652e-05	up
HOXC11	2.74563245714286	1.63623941269231	-1.10939	5.09243934015955e-07	6.00507048301869e-05	down
CCR2	2.25491185714286	3.92719597307692	1.67228411593407	5.20619816916077e-07	6.1109250491564e-05	up
APCDD1	7.10481787142857	5.60250678846154	-1.50231	5.49482059067064e-07	6.39468622748452e-05	down
USP54	4.73685804285714	3.81652104615385	-0.920337	5.49815980455856e-07	6.39468622748452e-05	down
DOCK10	4.36523611428571	6.08214531153846	1.71690919725275	5.54051824293555e-07	6.41466091662779e-05	up
B2M	9.90612	10.7527074038462	0.846582403846156	5.57960105285573e-07	6.43067956639313e-05	up
IFIT1	3.00312407142857	6.25258011538462	3.24945604395604	5.67422009026784e-07	6.51027296933388e-05	up
ASAP2	5.32812642857143	4.20967155384615	-1.11845	5.8951164870363e-07	6.7333861901929e-05	down
SPI1	3.07928011428571	4.39879911923077	1.31951900494505	5.94499942109888e-07	6.76004822566114e-05	up
UBD	2.92316764285714	4.86353603076923	1.94036838791209	6.01898751079737e-07	6.81376137277866e-05	up
RNF213	4.88828375714286	6.26776858846154	1.37948483131868	6.13805986514839e-07	6.91781074447764e-05	up
SELL	2.65782397142857	4.81991793461538	2.16209396318681	6.21614461655687e-07	6.94839468035216e-05	up
CXorf21	2.11080037142857	3.68679640769231	1.57599603626374	6.2282490891887e-07	6.94839468035216e-05	up
PTPN22	2.16621721428571	4.21706489230769	2.05084767802198	6.24703538063148e-07	6.94839468035216e-05	up
PIM2	1.97264454285714	2.98878266153846	1.01613811868132	6.59605942203211e-07	7.30227347688829e-05	up
OASL	2.65798488571429	4.67409507307692	2.01611018736264	6.62253218625572e-07	7.30227347688829e-05	up
WARS	4.42507307142857	6.27753121923077	1.85245814780219	6.65621661136433e-07	7.30777988396814e-05	up
SH3RF2	6.69811638571429	5.04410016923077	-1.65402	6.70994942742989e-07	7.33515544489557e-05	down
FGFR3	3.39791711428571	2.18605084615385	-1.21187	6.90192717568932e-07	7.486771565645e-05	down
RAB3B	4.29746791428571	3.13038816538462	-1.16708	6.90742930362598e-07	7.486771565645e-05	down
MIR26A1	2.41712312857143	1.49331819230769	-0.923805	7.00254906765693e-07	7.55770878399532e-05	down
SPOCK2	2.33099	3.78615428461539	1.45516568461539	7.30015381140847e-07	7.83221389257847e-05	up
USP18	2.49670175714286	4.68087228076923	2.18417052362637	7.31838917370216e-07	7.83221389257847e-05	up
SLAMF6	2.28843	4.33802658846154	2.04959808846154	7.4946994033155e-07	7.98734261514013e-05	up
LILRB1	0.827603489142857	3.52269	2.69508400085714	7.79352576588389e-07	8.27120394928452e-05	up
BIN2	2.23210564285714	4.35835248461538	2.12624684175824	7.98252988791898e-07	8.42747696136301e-05	up
VCAM1	2.80373	4.44706712307692	1.64333252307692	8.00694682050115e-07	8.42747696136301e-05	up
GBP4	2.01620305714286	4.50518312692308	2.48898006978022	8.22743029713074e-07	8.62390440733404e-05	up
AHNAK2	6.08245958571429	4.65415152692308	-1.42831	8.51659601981687e-07	8.86237139031722e-05	down
PTPN21	4.56977054285714	3.38936727307692	-1.1804	8.52452196862203e-07	8.86237139031722e-05	down
PIK3C2G	5.69005532857143	4.02118090384615	-1.66887	8.80377009102031e-07	9.11548081253571e-05	down
ARHGEF26	4.22147897142857	3.20588093076923	-1.0156	8.95469556153215e-07	9.23421257683342e-05	down
C3AR1	2.33643742857143	4.43330552307692	2.09686809450549	9.14036462383136e-07	9.38767045700035e-05	up
CH25H	2.58245267142857	4.14702008076923	1.56456740934066	9.50088887797026e-07	9.69726223368241e-05	up
PLEKHA1	5.89835495714286	4.87473	-1.02363	9.51794416560246e-07	9.69726223368241e-05	down
SNX10	2.31992208571429	3.64220488076923	1.32228279505495	9.64966616883954e-07	9.79229669268972e-05	up
SCGB1B2P	6.63526514285714	4.18996629230769	-2.4453	9.78933704638203e-07	9.89461126620621e-05	down
PLEKHG5	2.84041067142857	1.91345108461538	-0.92696	9.96075718452447e-07	0.00010028080879329	down
RARRES3	3.97502385714286	5.58344	1.60841859285714	1.01297521156561e-06	0.000101580675644833	up
CD180	2.56719475714286	4.73079530384615	2.1636005467033	1.02451181014383e-06	0.000102334667906563	up
FBXO5	3.16727974285714	4.27989474615385	1.1126150032967	1.03774041735039e-06	0.000103251117852858	up
COBL	3.94068354285714	2.71292171923077	-1.22776	1.04896788972004e-06	0.000103962105521631	down
TPPP	3.32834834285714	2.41839265384615	-0.909956	1.10576342557397e-06	0.000109166279894553	down
CYTIP	3.42414674285714	5.21747779615384	1.7933310532967	1.11321078924116e-06	0.000109477189238462	up
GJC3	4.87720235714286	3.48940079230769	-1.3878	1.13363912093223e-06	0.000111057392497172	down
C1orf21	8.11725385714286	6.87153190384615	-1.24572	1.16743531632157e-06	0.000113930057249144	down
IFITM1	7.81564905714286	9.61950958846154	1.80386053131868	1.19543569030468e-06	0.000116087224353862	up
NFIC	5.45723442857143	4.29170860384615	-1.16553	1.19865494111208e-06	0.000116087224353862	down
PLEK	2.61578911428571	4.74236642692308	2.12657731263736	1.21908209181773e-06	0.00011761833318443	up
PSMB9	3.78554105714286	5.27506323461538	1.48952217747253	1.23707557172205e-06	0.000118903969386159	up
CD48	1.88929492142857	4.11653981923077	2.2272448978022	1.24843140008298e-06	0.000119103353181631	up
NKG7	3.31147012857143	5.29788560769231	1.98641547912088	1.24850203366556e-06	0.000119103353181631	up
ARHGAP15	3.74106707142857	5.52528176923077	1.7842146978022	1.26593402988783e-06	0.000120315692818183	up
NEO1	5.91454645714286	4.57138999230769	-1.34316	1.29760096772742e-06	0.000122866893118903	down
NPY1R	4.5097	2.87179343076923	-1.63791	1.36903483081218e-06	0.000129150689539323	down
ABCC3	3.96167737142857	3.18238553461538	-0.779292	1.39899311833646e-06	0.000131235459118344	down
UBE2L6	5.25244325714286	6.90775663461539	1.65531337747252	1.40143869028266e-06	0.000131235459118344	up
ITPR2	7.07372325714286	6.06641302692308	-1.00731	1.4356759484058e-06	0.000133949091874887	down
BBS2	4.38439091428571	3.57075171923077	-0.813639	1.44558204691624e-06	0.000134323981252552	down
HCP5	4.40197442857143	5.47599966538461	1.07402523681319	1.45024124865344e-06	0.000134323981252552	up
GCNT4	2.12530135714286	3.53990028076923	1.41459892362637	1.47608287294639e-06	0.000136222126292817	up
MIR320C1	2.64866598571429	4.35049	1.70182196428571	1.48461293540334e-06	0.000136514715081799	up
F2RL2	3.64308068571429	4.90921824615385	1.26613756043956	1.5312904631979e-06	0.000140300357511201	up
SPRR1B	4.25192678571429	6.59817	2.34624136428571	1.56874514024185e-06	0.000143216872641936	up
ARHGEF37	3.83844627142857	2.94890591538461	-0.88954	1.60416288578558e-06	0.000145457049234671	down
PDCD1LG2	3.02673045714286	4.52285907307692	1.49612861593407	1.60470459875712e-06	0.000145457049234671	up
C4orf48	1.68878717142857	2.56330043461538	0.874513263186813	1.63434637937507e-06	0.000147618569606605	up
EPB41L4A	4.65866	3.54864028076923	-1.11002	1.68042630927079e-06	0.000151244305736524	down
NRP2	3.01075934285714	3.93929406153846	0.928534718681319	1.69073666324344e-06	0.000151636456160119	up
EVI2A	4.04556724285714	5.43939	1.39381795714286	1.71399048657832e-06	0.000153182637486443	up
ANK3	5.63422864285714	4.67133311153846	-0.962896	1.73606182387315e-06	0.000154612694810745	down
CRY2	4.12561254285714	3.12221151923077	-1.0034	1.8202536088981e-06	0.000161545922202939	down
SNORD14C	2.87703562857143	5.04296	2.16592107142857	1.85800172920737e-06	0.00016432347932167	up
CXCR2P1	1.60847331428571	4.31522286923077	2.70674955494505	1.88529430357271e-06	0.000166160315592735	up
PEBP1	6.77305461428571	5.73125505769231	-1.0418	1.91560480344722e-06	0.000168249551546911	down
NFIB	8.29824735714286	7.16888693846154	-1.12936	1.95678440691424e-06	0.000171275792537844	down
TLR6	1.90407861428571	2.98531059230769	1.08123197802198	1.96474056022002e-06	0.000171383242497822	up
MS4A4A	2.00289711428571	3.89613002692308	1.89323291263736	1.99849402919057e-06	0.000173732564564891	up
TFAP2A	6.32657348571428	5.22645766538462	-1.10012	2.01256952169337e-06	0.00017436108260902	down
ZNFX1	4.07512	5.56429	1.48917	2.0500266607768e-06	0.000177004166361512	up
LOC101928652	3.34465315714286	1.53100166807692	-1.81365	2.07171317945255e-06	0.000178272318898094	down
NCKAP1L	4.09806	5.52033738461538	1.42228228461538	2.11547487537981e-06	0.000181425119699661	up
SLFN12L	3.43154171428571	5.99048605769231	2.55894434340659	2.12458501971936e-06	0.00018159498334655	up
SELPLG	2.05182575714286	3.35025791923077	1.29843216208791	2.18263129270251e-06	0.000185500451146921	up
ISG20	2.86046314285714	4.23308200769231	1.37261886483516	2.1892012096824e-06	0.000185500451146921	up
C11orf80	4.65756594285714	3.47539805769231	-1.18217	2.19212578207464e-06	0.000185500451146921	down
TMSB10	7.30246652857143	8.74008915769231	1.43762262912087	2.21752099407117e-06	0.000187028070331082	up
MEF2A	6.9025	6.09508165384615	-0.807415	2.35199840455965e-06	0.000197715351031481	down
CIZ1	5.88826504285714	4.99844982307692	-0.889815	2.38501100075366e-06	0.000199613484402664	down
MIR3975	5.94195	3.80254285769231	-2.1394	2.39025215903625e-06	0.000199613484402664	down
DAAM1	6.34193667142857	5.00151845384615	-1.34042	2.52128280990504e-06	0.00020986795572252	down
PER3	6.26579008571429	4.96316222692308	-1.30263	2.56454383147888e-06	0.000212773602383057	down
AGFG2	4.05185294285714	3.09743340769231	-0.95442	2.65769004411678e-06	0.00021978578933019	down
GRAP	1.41380551885714	2.10344791342308	0.689642394565933	2.70284931129532e-06	0.000222082866162601	up
COBLL1	7.01537481428571	6.10058388846154	-0.914791	2.70290481372566e-06	0.000222082866162601	down
KLC3	5.48750795714286	4.20057789615384	-1.28693	2.72713252061446e-06	0.00022335303032981	down
FAS	3.97759958571429	4.90486659615385	0.92726701043956	2.7713947799599e-06	0.000226250629616534	up
POGZ	5.77650868571429	4.89203194230769	-0.884477	2.78969789174124e-06	0.000226469027313519	down
ZNF440	4.54490414285714	2.76546468461538	-1.77944	2.79185248229143e-06	0.000226469027313519	down
GATM	5.44023061428571	3.81627205384615	-1.62396	2.86947099673472e-06	0.000232026335739143	down
ITPR3	4.78949864285714	3.74999711923077	-1.0395	2.88500248618589e-06	0.000232543982043167	down
AGAP1	3.31888774285714	2.39908734615385	-0.9198	2.92690332422944e-06	0.000235177143758511	down
TRAJ22	2.30099299085714	5.46963114230769	3.16863815145055	2.95337431585237e-06	0.000236557852827282	up
CASP1	4.86925611428571	6.19567	1.32641343571428	3.01417360599383e-06	0.000239820768480014	up
TCEA3	5.92882395714286	4.48130566538462	-1.44752	3.02199973564436e-06	0.000239820768480014	down
DDX60	4.4242	6.13697048076923	1.71277238076923	3.03511505403942e-06	0.000239820768480014	up
SERPINB4	1.57268493714286	6.50632	4.93363436285714	3.04091857140628e-06	0.000239820768480014	up
AHNAK	6.99420035714286	6.07557692307692	-0.918623	3.04118834042811e-06	0.000239820768480014	down
MYO1F	2.8944	3.91574611153846	1.02135011153846	3.24647124797835e-06	0.000255218731966841	up
HOXC8	4.13556282857143	2.53737951153846	-1.59818	3.28706076657637e-06	0.000257614537801436	down
KCNA3	2.10049758571429	3.10016203846154	0.999664452747251	3.29790836836507e-06	0.000257671852916033	up
ARRB2	3.99856995714286	5.12638876923077	1.12781881208791	3.35724579436714e-06	0.000261505833725766	up
OR11H1	2.11786750428571	0.725313633461538	-1.39255	3.39710411991404e-06	0.000263803777555886	down
POLR3E	3.97250718571429	3.30262451923077	-0.669883	3.4876825432513e-06	0.000269702976814027	down
COL21A1	3.45040124285714	2.47953207692308	-0.970869	3.49501175569834e-06	0.000269702976814027	down
PER1	4.93472775714286	3.67034709615385	-1.26438	3.50483629717887e-06	0.000269702976814027	down
PARP15	1.58034501428571	3.12965564615385	1.54931063186813	3.52863253656626e-06	0.000270716263068913	up
ARHGAP23	4.08915007142857	3.22280512307692	-0.866345	3.62750832109493e-06	0.000277020750492082	down
STAT2	4.58023765714286	6.13599384615385	1.55575618901098	3.63255979994329e-06	0.000277020750492082	up
E2F3	2.81055458571429	3.75800097307692	0.947446387362635	3.67717361670826e-06	0.000278791394515821	up
CECR1	3.08182434285714	4.21294309230769	1.13111874945055	3.67766905725397e-06	0.000278791394515821	up
LAMP3	3.12470878571429	4.89959451153846	1.77488572582418	3.71103115604647e-06	0.000280485681233411	up
THEMIS2	2.83096827142857	3.97198857692308	1.1410203054945	3.87494184844007e-06	0.000292007821957447	up
PDRG1	1.67030051428571	2.45414248076923	0.783841966483517	3.90410982119675e-06	0.000293337997804432	up
CD37	3.52883208571429	5.06181268846154	1.53298060274725	3.98979492899253e-06	0.000298894313636379	up
LINC00327	2.54829498571429	1.52077444615385	-1.02752	4.00377683160151e-06	0.00029906216914288	down
FAM173A	3.67718025714286	4.40538707307692	0.728206815934063	4.08838182213675e-06	0.000304488811086682	up
TNNI2	3.80951092857143	2.20581758846154	-1.60369	4.11384847705907e-06	0.000305492229035486	down
RGMB-AS1	4.32526448571429	3.04546998076923	-1.27979	4.15906474441411e-06	0.000307952145653988	down
UNC13B	4.06675268571429	2.72269446538462	-1.34406	4.25516876856324e-06	0.000314154793345143	down
PKP4	5.84679047142857	4.87768797692308	-0.969102	4.40117082107443e-06	0.00032357536832215	down
NEBL	5.33399548571429	4.36713051153846	-0.966865	4.40817607505737e-06	0.00032357536832215	down
SMAP2	5.00181248571428	5.98955493461538	0.987742448901095	4.45438312238971e-06	0.00032498473042016	up
CKB	3.20249644285714	2.35942887307692	-0.843068	4.46035440448927e-06	0.00032498473042016	down
INPP5D	3.20239825714286	4.76755442307692	1.56515616593407	4.46565331738274e-06	0.00032498473042016	up
PER2	4.18556	3.09381311153846	-1.09175	4.52663246943847e-06	0.000328483919171132	down
PLCB2	2.69083888571429	3.88619518846154	1.19535630274725	4.63893534474778e-06	0.000335677051608156	up
SLC25A6	6.85828	5.6484	-1.20988	4.65607599100394e-06	0.000335962922285726	down
LAMB2	5.02222995714286	4.21055839230769	-0.811672	4.69586894085241e-06	0.00033787705591088	down
ZNF267	4.76715577142857	5.96903494615385	1.20187917472527	4.70981604780631e-06	0.000337894821314225	up
TRAJ19	2.56467	5.57546718846154	3.01079348846154	4.72264757519784e-06	0.000337894821314225	up
GZMK	1.70812823142857	4.11564606153846	2.40751783010989	4.77591806470531e-06	0.000340749044891061	up
EIF3L	7.24320822857143	5.97688180384615	-1.26633	4.82947533774383e-06	0.000343607727172271	down
PLEKHH1	3.41972	2.44571891153846	-0.974002	4.92343888739071e-06	0.000349130018873968	down
TRIM38	4.54299765714286	5.70799983076923	1.16500217362637	4.93450617543985e-06	0.000349130018873968	up
LINC01481	5.24234925714286	4.00968447307692	-1.23266	4.95778510424258e-06	0.000349805386122334	down
RNASE6	3.68034098571429	5.49029017692308	1.80994919120879	4.97884994260472e-06	0.000350266404798727	up
RSAD2	2.12898481428571	4.82794908076923	2.69896426648352	4.99182226618263e-06	0.000350266404798727	up
LCP1	6.34623555714286	7.88151485384615	1.5352792967033	5.03718214853673e-06	0.000350581217322271	up
LPCAT1	3.20979677142857	3.97505696538462	0.765260193956042	5.04335739074881e-06	0.000350581217322271	up
LAP3	5.43876707142857	7.05175229230769	1.61298522087912	5.04679763033375e-06	0.000350581217322271	up
HELB	2.63732	3.92910078846154	1.29178238846154	5.05136456194392e-06	0.000350581217322271	up
LAPTM5	5.32745572857143	7.19555040384615	1.86809467527472	5.1737541675324e-06	0.000358099707612005	up
PPP1R13L	3.78967	2.66191793846154	-1.12775	5.25816033619817e-06	0.000362902560112305	down
SORBS1	5.24011085714286	4.09126223846154	-1.14885	5.27164018851058e-06	0.000362902560112305	down
WIF1	2.37465	1.46916614230769	-0.905488	5.30607427590386e-06	0.000364288457901744	down
THEMIS	1.84376	3.51938018846154	1.67561848846154	5.34283059576069e-06	0.0003657039295135	up
BEX5	3.72771431428571	2.52578595384615	-1.20193	5.36475435724185e-06	0.0003657039295135	down
PARD3	6.01826974285714	4.68853808846154	-1.32973	5.36976442377798e-06	0.0003657039295135	down
PAN2	4.30288184285714	3.39312281538462	-0.909759	5.40973656966044e-06	0.000367100098723315	down
EAF2	2.20016	3.67828900384615	1.47812650384615	5.41908983235705e-06	0.000367100098723315	up
GIMAP4	3.66866857142857	5.36094867307692	1.69228010164835	5.52070056572155e-06	0.000372991416736058	up
RAPGEF4	4.57819051428571	3.43536551923077	-1.14282	5.57728752685269e-06	0.000374944397916981	down
IL10RA	3.58882	5.00821804230769	1.41940094230769	5.57904781164995e-06	0.000374944397916981	up
HOXC-AS2	3.75276044285714	2.42439566538462	-1.32836	5.72730673898464e-06	0.000383895341970205	down
RPL4	9.19897271428571	8.19170521153846	-1.00727	5.74795907122307e-06	0.000384268413394023	down
DLL1	3.21086872857143	2.47422390769231	-0.736645	5.79651024477451e-06	0.000386499770797517	down
CTLA4	1.57668978571429	2.93643730769231	1.35974752197802	5.82533691127541e-06	0.000387407719235238	up
SNORA75	5.70693342857143	7.92664103846154	2.21970760989011	5.86830238701395e-06	0.000389248776301126	up
SYT17	3.00666017142857	2.16218518076923	-0.844475	5.92854610632111e-06	0.000390282626746168	down
SDC4	6.70205251428571	5.24214736923077	-1.45991	5.92956632651795e-06	0.000390282626746168	down
SLC2A4RG	4.67470772857143	3.64221388846154	-1.03249	5.92985656435817e-06	0.000390282626746168	down
CTSZ	4.38346487142857	5.63699810769231	1.25353323626373	6.04208959298982e-06	0.000396644494904752	up
GNB2L1	9.79849	8.68201158461538	-1.11648	6.19852018913323e-06	0.000405867629145019	down
ACSL5	2.88519564285714	4.27362611153846	1.38843046868132	6.33994091950465e-06	0.000414063167078725	up
LINC00861	3.29005445714286	5.26632738846154	1.97627293131868	6.41437817020051e-06	0.000417853264381528	up
RAB33A	2.22702632857143	3.15168913076923	0.924662802197801	6.52053944927458e-06	0.000423685357939982	up
IFIT2	3.47323175714286	5.98076547692308	2.50753371978022	6.76491571641552e-06	0.000438445720643307	up
CALCOCO1	5.52585567142857	4.61937828846154	-0.906477	6.81417283922729e-06	0.00044051724971563	down
GNG12-AS1	4.00435754285714	3.22006740769231	-0.78429	6.83865636606604e-06	0.000440980800759666	down
HOXC6	4.99115057142857	3.02603128076923	-1.96512	6.95771615014718e-06	0.000446714218255602	down
RBP7	5.28356055714286	3.81006557307692	-1.47349	6.96264554385277e-06	0.000446714218255602	down
SLITRK6	3.48713751428571	2.50504060384615	-0.982097	7.04812171512419e-06	0.000451062080919418	down
TOM1L2	5.29213285714286	4.44430375384615	-0.847829	7.13216467674467e-06	0.000455296657848029	down
IGKV4-1	1.58128296142857	4.54218403846154	2.96090107703297	7.22281670512753e-06	0.000459930910740758	up
ABCA5	5.27727678571429	4.29408886923077	-0.983188	7.24457244892687e-06	0.000460165847497796	down
ACVR2A	5.33386994285714	4.39381563076923	-0.940054	7.35468503625081e-06	0.000465997966563046	down
C14orf132	3.53441304285714	2.60308413076923	-0.931329	7.39684579915818e-06	0.000467506350745305	down
SNORD84	4.37842	5.68201518846154	1.30359748846154	7.75166543411165e-06	0.000488719480871925	up
RAC2	2.95349922857143	4.88564884615385	1.93214961758242	7.86376833590534e-06	0.00049451464437439	up
IGKC	6.29253542857143	9.78630620769231	3.49377077912087	7.88241316069264e-06	0.00049451464437439	up
MNDA	3.26240397142857	5.17729262692308	1.9148886554945	8.03993560071555e-06	0.000502489153276284	up
RORA	6.58934355714286	5.64230212307692	-0.947041	8.04898019460264e-06	0.000502489153276284	down
RPL5	10.0945013571429	9.12886413461539	-0.965637	8.10664957800717e-06	0.000503764051041054	down
DSP	10.3855063571429	8.98703059615385	-1.39848	8.10895767448597e-06	0.000503764051041054	down
CD38	2.77331481428571	4.60467564615385	1.83136083186813	8.15178689629104e-06	0.000505192613224888	up
LINC00681	3.05747744285714	1.98087	-1.07661	8.41896582822271e-06	0.000520484171385098	down
PIK3AP1	3.20544322857143	4.61141216923077	1.40596894065934	8.44175139628903e-06	0.000520629176307211	up
RCOR3	5.15384357142857	4.36518635384615	-0.788657	8.48671083903601e-06	0.000522137709616151	down
TRIM5	3.38858642857143	4.64141228076923	1.2528258521978	8.51629702667113e-06	0.000522695425461061	up
TNFSF10	4.77324591428571	6.38750417692308	1.61425826263736	8.55504089296116e-06	0.000523811169674552	up
PARP12	4.31654587142857	5.85592440384615	1.53937853241758	8.6261428640996e-06	0.000526898045303312	up
DMD	4.18399322857143	3.16515001923077	-1.01884	8.78684861492335e-06	0.000535430193949073	down
IFI30	4.55178882857143	6.24866527307692	1.69687644450549	8.85381275262938e-06	0.000538223065924159	up
CDCA7L	3.84667384285714	2.71177051153846	-1.1349	8.9353601891206e-06	0.000541614661980707	down
SH3GLB2	5.45513518571429	4.62039326538462	-0.834742	8.95213272717512e-06	0.000541614661980707	down
BTN3A1	3.76294	5.38804348846154	1.62510218846154	8.98946100450436e-06	0.000542584268354812	up
ITK	1.91394985714286	3.36306739230769	1.44911753516483	9.07550637934423e-06	0.000545536145225037	up
ADORA1	3.22027705714286	1.94470470769231	-1.27557	9.08120315556577e-06	0.000545536145225037	down
HAVCR2	2.67132878571429	4.04039793076923	1.36906914505494	9.21762145694778e-06	0.000552428320305687	up
IRF1	3.51335067142857	5.25829	1.74493807857143	9.5100445756567e-06	0.000568615834240732	up
C16orf13	6.17708689814286	5.56016106180769	-0.616926	9.61932364071013e-06	0.00057380279262887	down
CYBA	2.65797	3.51276139230769	0.85479059230769	9.74853392034518e-06	0.000580151653002598	up
CSK	2.73505	3.74438314615385	1.00933144615384	9.81498873900361e-06	0.000582744937461914	up
KLK11	6.06084928571429	4.85513347692308	-1.20572	9.89693285883543e-06	0.000586243667086971	down
KAT2A	4.41865992857143	3.57531155384615	-0.843348	9.99223201936634e-06	0.000589994431861187	down
KIAA1683	4.34185524285714	3.16261087307692	-1.17924	1.00065798187756e-05	0.000589994431861187	down
ICAM3	2.16893438571429	3.04932055384615	0.880386168131868	1.04842616272363e-05	0.000615671026585374	up
APOL4	1.99528588571429	2.93390764230769	0.938621756593405	1.04904097027228e-05	0.000615671026585374	up
ARHGEF12	8.07007738571429	7.12943085384615	-0.940647	1.05250528353302e-05	0.000616284185675162	down
SRSF5	8.25733771428571	7.44517371923077	-0.812164	1.05807172330089e-05	0.000617872384360976	down
MGC12916	1.80155107142857	2.76468930769231	0.963138236263735	1.06006922368869e-05	0.000617872384360976	up
LGMN	4.91445378571429	6.25436447307692	1.33991068736264	1.07661534334523e-05	0.000625109289932744	up
D2HGDH	4.15682897142857	3.17478021538462	-0.982049	1.07739381367231e-05	0.000625109289932744	down
LAIR2	1.49830294285714	3.72645254230769	2.22814959945055	1.11686774053524e-05	0.000646539504981206	up
C5orf56	4.96782272857143	6.20993296538462	1.24211023681319	1.12488700447853e-05	0.000649705144922283	up
HTR2B	2.48385194285714	3.26516581538462	0.781313872527472	1.13013730061773e-05	0.000651260796018872	up
SLFN13	2.99018665714286	4.10825318461538	1.11806652747253	1.13337889522975e-05	0.000651654488496544	up
PPM1K	3.11631224285714	4.55715567692308	1.44084343406593	1.13803736481331e-05	0.000652859227909003	up
MPEG1	3.75457145714286	5.15968749615385	1.40511603901099	1.14348479280934e-05	0.000653933204006924	up
GRIK2	3.90466147142857	2.54351593076923	-1.36115	1.1450442031608e-05	0.000653933204006924	down
LAMA5	3.41732952757143	2.66997577046154	-0.747354	1.15472099866513e-05	0.000655421347249641	down
SLAMF8	3.18806532857143	4.27522641538461	1.08716108681318	1.15543181362933e-05	0.000655421347249641	up
ZDHHC11B	6.64128	4.58046971153846	-2.06081	1.15601424863978e-05	0.000655421347249641	down
ANKRD50	5.18933768571428	4.16466830769231	-1.02467	1.15794278301731e-05	0.000655421347249641	down
ZRSR2	4.94033358571429	6.53068057692308	1.59034699120879	1.17295120802182e-05	0.000661098003694745	up
MLXIP	5.30227	4.45616342692308	-0.846102	1.17514706696371e-05	0.000661098003694745	down
IQGAP2	3.72253404285714	4.76622935384615	1.04369531098901	1.17575829639087e-05	0.000661098003694745	up
LGALSL	8.32128	6.82079332307692	-1.50049	1.18824027465992e-05	0.000666644670393453	down
PTPRS	3.58638972857143	2.88256292307692	-0.703827	1.20008970867617e-05	0.000670881636710063	down
CORO1A	2.37578351428571	3.88041028461538	1.50462677032967	1.20194866510443e-05	0.000670881636710063	up
SLAIN2	9.00779342857143	8.23662054615385	-0.771173	1.2036940362628e-05	0.000670881636710063	down
CCL8	1.63572937714286	3.81177164615385	2.17604226901099	1.20658158246998e-05	0.000671022696224734	up
IGJ	4.56511342857143	6.9949	2.42978657142857	1.22246454412263e-05	0.000678374605737416	up
CASC3	6.58493558571429	5.80923529230769	-0.7757	1.24157096660242e-05	0.000687479436746312	down
ATG2B	5.74923624285714	4.74703341538462	-1.0022	1.26203642004892e-05	0.000696599037779701	down
IFITM4P	2.37167231428571	3.29692	0.925249485714283	1.26351048429281e-05	0.000696599037779701	up
LYAR	2.13064325714286	3.10060929230769	0.969966035164834	1.27161515564685e-05	0.00069955312374689	up
LOC102724424	0.720820682857143	2.55362583192308	1.83280514906593	1.28381922380831e-05	0.000704744815724598	up
FOXN1	4.77059	3.63104776923077	-1.13954	1.29366941620147e-05	0.000708624810754141	down
TRAJ36	3.03480644285714	5.70660919615385	2.6718027532967	1.30092373331731e-05	0.000710757185455182	up
FANCC	3.81911212857143	2.74387633461538	-1.07524	1.30314320445829e-05	0.000710757185455182	down
LILRB2	2.18417278571429	4.05049738846154	1.86632460274725	1.32707206128404e-05	0.000722261804977902	up
LOC100130899	4.85433758571429	3.80561555769231	-1.04872	1.35723420728632e-05	0.000735609085491433	down
SLC25A36	5.53926	4.83070989615385	-0.708553	1.35737218868899e-05	0.000735609085491433	down
CD163	3.27780848571429	5.11175772692308	1.83394924120879	1.37133244194371e-05	0.000741596786172996	up
IRF2BP2	5.76448192857143	4.83864641153846	-0.925836	1.38071911410272e-05	0.000745091028714203	down
ADAM19	3.17387	4.42516606153846	1.25130096153846	1.39264600520285e-05	0.000749339956982083	up
MDFIC	3.64110297142857	4.48352476923077	0.842421797802197	1.39447661893725e-05	0.000749339956982083	up
SLFN5	4.41719252857143	5.94559284230769	1.52840031373626	1.42375475427154e-05	0.000763462259916848	up
PARP11	1.98535368571429	3.29357916538461	1.30822547967033	1.42795000288576e-05	0.000764103246292086	up
CD14	2.11579448571429	3.06011439615385	0.944319910439559	1.45253853817843e-05	0.000775631218153935	up
PIAS3	5.15526894285714	4.06604935384615	-1.08922	1.45897466305415e-05	0.000776531005157462	down
PTPN6	3.16806352857143	4.25704513076923	1.0889816021978	1.46032095901388e-05	0.000776531005157462	up
TPTEP1	3.15541781428571	2.13805920769231	-1.01736	1.46945520469787e-05	0.000779760281642904	down
DENND4C	5.78888237142857	4.92328334615385	-0.865599	1.48308887000561e-05	0.000785358765237272	down
SLC22A3	3.72894534285714	2.99714903076923	-0.731796	1.49184849304768e-05	0.000788358360299117	down
CARD8-AS1	1.82903654285714	2.78201190384615	0.95297536098901	1.50183603366819e-05	0.00079051630726805	up
DDX17	8.01479878571429	7.27229313461538	-0.742506	1.50213926707917e-05	0.00079051630726805	down
GIMAP7	3.14775615714286	4.61696797692308	1.46921181978022	1.51775948672912e-05	0.000796632343170481	up
PLP2	8.56767094285714	6.95221517307692	-1.61546	1.52001617047173e-05	0.000796632343170481	down
TECR	6.78545821428571	5.72464791923077	-1.06081	1.53082688401336e-05	0.000800650750774217	down
PPP2R3A	5.34282061428571	4.17983873076923	-1.16298	1.54488512193245e-05	0.000806347724195521	down
PDLIM4	5.11786225714286	4.26713044615385	-0.850732	1.56881782845046e-05	0.00081461867330058	down
TNFSF8	1.61947819142857	2.81527154230769	1.19579335087912	1.5735316753101e-05	0.00081461867330058	up
SCIMP	2.15054596714286	3.87794910769231	1.72740314054945	1.5765012918576e-05	0.00081461867330058	up
CD3G	2.55911	3.97609057692308	1.41698227692308	1.57659552444902e-05	0.00081461867330058	up
SNORD57	6.35009	7.86648	1.51639064999999	1.57858642292554e-05	0.00081461867330058	up
TRAF3IP3	3.36950947142857	4.32128936923077	0.951779897802197	1.57992079074432e-05	0.00081461867330058	up
BANK1	1.64973454285714	3.21359507692308	1.56386053406593	1.59273973987559e-05	0.000819569169987298	up
HOXC10	3.54450968571429	2.07419676653846	-1.47031	1.61170485120257e-05	0.000826704239582065	down
SNORD50A	5.88529774285714	7.37344219230769	1.48814444945055	1.61551270346931e-05	0.000826704239582065	up
PPP1R3C	5.44229708571429	4.26344	-1.17886	1.61634294417914e-05	0.000826704239582065	down
IL17RE	5.20210248571429	4.35293476153846	-0.849168	1.63416228480804e-05	0.000834143237602115	down
CTSC	3.05886681428571	4.43443882307692	1.37557200879121	1.66605618748315e-05	0.000848722343027667	up
ARHGEF10	4.22407415714286	3.35659324615385	-0.867481	1.67878689967395e-05	0.000853500621189522	down
PIGS	3.89133864285714	3.08696108461538	-0.804378	1.74547105635556e-05	0.00088563532423172	down
MICALCL	5.31443557142857	4.16663284615385	-1.1478	1.75039835289329e-05	0.000886369710666896	down
EFNA5	6.14523855714286	4.96078151538462	-1.18446	1.7578897571705e-05	0.000888397023906545	down
ALOXE3	4.37964	3.19931488846154	-1.18032	1.7772506097918e-05	0.000896402975881324	down
MYO5C	3.58625208571429	2.71252091153846	-0.873731	1.79055399555111e-05	0.000901328079460127	down
KIT	5.25856732857143	3.79885820384615	-1.45971	1.82015199551645e-05	0.000911712798914205	down
HOXC9	2.97129212857143	2.04326305769231	-0.928029	1.82038011722006e-05	0.000911712798914205	down
RPS5	9.73769457142857	8.39126937692308	-1.34643	1.82192224352138e-05	0.000911712798914205	down
SNHG19	4.85031795714286	3.57387591923077	-1.27644	1.83046000072178e-05	0.000914189150556558	down
MT1X	7.60097282857143	6.03149791923077	-1.56947	1.85221403775812e-05	0.000923243517724795	down
ALOX5AP	3.25447	4.95926485769231	1.70479645769231	1.94404151658653e-05	0.000967122684940927	up
IKZF1	2.41081352857143	4.09770158076923	1.6868880521978	1.97155430715993e-05	0.000978897851026719	up
GRHL2	5.14377372857143	3.79945773461538	-1.34432	1.97569573998354e-05	0.000979045645780561	down
COL17A1	6.52947282857143	5.24920217692308	-1.28027	1.9824628893599e-05	0.000980056892398726	down
NAB1	5.83702397142857	4.98045946538461	-0.856565	1.98754602463221e-05	0.000980056892398726	down
C6orf62	4.96836237142857	5.75454143846154	0.786179067032965	1.98927962533918e-05	0.000980056892398726	up
MIR548I2	5.86317898571429	4.26102960384615	-1.60215	2.01230285001883e-05	0.000988326836977962	down
CAMSAP3	3.08074938571429	2.35830737692308	-0.722442	2.01382603113958e-05	0.000988326836977962	down
MLLT4	6.51654515714286	5.53217590384615	-0.984369	2.04861587631814e-05	0.00100346721126345	down
UPK1A	2.99773137142857	1.88679340769231	-1.11094	2.0589687128291e-05	0.00100660253521056	down
UBN2	5.66107895714286	4.92248371923077	-0.738595	2.06306377156931e-05	0.00100667236256019	down
EMP2	7.51444595714286	6.14771693076923	-1.36673	2.07723478104706e-05	0.00101164908428393	down
RASAL2	5.24641692857143	4.29243270769231	-0.953984	2.0880101339649e-05	0.00101495622370649	down
FAM168B	5.83177601428571	4.87457508076923	-0.957201	2.12574800697387e-05	0.00103133195210727	down
CD3E	1.98451028571429	3.16677241923077	1.18226213351648	2.14709450883215e-05	0.00103970806529398	up
CD55	8.29430071428571	7.20557722307692	-1.08872	2.18478048066347e-05	0.00105594959436393	down
KIAA1551	6.10950572857143	7.10479203076923	0.995286302197799	2.19868574455905e-05	0.00106065766287241	up
WAS	2.16473175714286	3.24483397692308	1.08010221978022	2.2082834902487e-05	0.00106327388998345	up
KRT15	6.25479381428571	4.85024093076923	-1.40455	2.22360752035781e-05	0.00106863221039686	down
TLR2	1.74864153714286	3.01996978076923	1.27132824362637	2.23970771975521e-05	0.00107434266157976	up
FRMD4A	4.16929797428571	3.55133016319231	-0.617968	2.25798228901657e-05	0.00107914199085301	down
NUAK1	3.61307858571429	2.40621107692308	-1.20687	2.25818649100803e-05	0.00107914199085301	down
GAN	6.60072831428571	4.96039902307693	-1.64033	2.26991847167815e-05	0.00108271710472124	down
C1QTNF9B-AS1	3.51091801428571	2.45586788846154	-1.05505	2.27711077445033e-05	0.00108411754272943	down
VPS53	5.94412545714286	5.22852576538462	-0.7156	2.28547476542074e-05	0.00108606954757522	down
B4GALT2	5.40372005714286	4.22150512692308	-1.18221	2.29941638291029e-05	0.00109065986385676	down
NT5E	2.73534037142857	4.27038416923077	1.5350437978022	2.32613663238061e-05	0.00110128301418897	up
NLRC5	3.34169121428571	4.45864606153846	1.11695484725275	2.33943829778045e-05	0.00110552565645206	up
CNTNAP3	4.61767464285714	2.39124505576923	-2.22643	2.34863843576201e-05	0.00110781795550545	down
VAMP2	5.80311754285714	5.00894323846154	-0.794174	2.36463776862092e-05	0.00111035900352043	down
HOXA10	3.07609957142857	2.17993818461538	-0.896161	2.36481187340561e-05	0.00111035900352043	down
FCER1G	4.11174	6.28397775769231	2.17223915769231	2.36710352523103e-05	0.00111035900352043	up
USP30	5.39479295714286	4.49443695769231	-0.900356	2.39860617971468e-05	0.00112306797800574	down
SRRM2	7.77168474371428	7.21555643861538	-0.556128	2.40402734633954e-05	0.00112354092731403	down
BTLA	1.70444932857143	3.51052183846154	1.80607250989011	2.42091001507578e-05	0.00112935895593398	up
ZNF101	3.23232392857143	4.58021348076923	1.3478895521978	2.4336598145046e-05	0.00113323124561694	up
ANKRD18A	3.23024	1.85288039615385	-1.37736	2.45649657312837e-05	0.00113971513082523	down
ARHGAP25	3.26162934285714	4.69902	1.43739275714285	2.45932570900052e-05	0.00113971513082523	up
IFNG	1.57726	2.83001076923077	1.25274746923077	2.46100789899837e-05	0.00113971513082523	up
LOC101926887	2.63880497142857	4.77465303846154	2.13584806703296	2.46793534065699e-05	0.00114084902108665	up
JAK3	2.24490591428571	3.11836898076923	0.873463066483517	2.47243682334715e-05	0.00114085938999049	up
FAM49B	4.01356148571429	5.10274579230769	1.0891843065934	2.49632724053467e-05	0.00114980020151281	up
LOC101927056	3.75441504285714	3.00190293461538	-0.752512	2.52597816724368e-05	0.00116135721837299	down
SASH1	5.62814135714286	4.64358011538461	-0.984561	2.53930693838341e-05	0.00116538174824439	down
ANO1	3.93262345714286	3.13453555769231	-0.798088	2.58440757608286e-05	0.00118394685917997	down
LOC100128361	4.28636171428571	3.58422479230769	-0.702137	2.60070670903658e-05	0.0011892746963352	down
SUSD2	3.30970661428571	2.53846043846154	-0.771246	2.62807848706401e-05	0.00119963776243741	down
PLCB4	3.72477161428571	2.47646421538462	-1.24831	2.6674019874546e-05	0.0012144677505317	down
KLF5	6.76033917142857	5.60484306923077	-1.1555	2.67155668556654e-05	0.0012144677505317	down
PCED1B-AS1	2.16475787142857	3.84994031538462	1.68518244395604	2.67487106139643e-05	0.0012144677505317	up
SEL1L3	2.42970928571429	4.09880752307692	1.66909823736264	2.7011319016502e-05	0.00122420873072833	up
ZNF462	5.81274	4.47583523846154	-1.33691	2.7205147147663e-05	0.00123080338010324	down
IGHJ3	2.20316055714286	5.3512	3.14803899285714	2.74270977678807e-05	0.00123864469369803	up
HOXA7	4.17277228571429	3.14201706538462	-1.03076	2.7515711119543e-05	0.00124044721756793	down
CD86	3.50848088571429	5.04291509230769	1.53443420659341	2.79528664888026e-05	0.00125792837868602	up
BLNK	4.63654375714286	5.78225644230769	1.14571268516483	2.92526687221998e-05	0.0013139297287166	up
KDM3B	5.57673071428571	4.85792503076923	-0.718806	2.93429716519725e-05	0.0013139297287166	down
XGY2	3.17991588571429	1.87175821153846	-1.30816	2.93520480405068e-05	0.0013139297287166	down
LMNB1	3.08022994285714	4.62942401538462	1.54919407252747	2.9784255683361e-05	0.00133093820440507	up
TCN2	2.37978255714286	3.41592805769231	1.03614550054945	3.00848117005701e-05	0.00134201442876571	up
PLSCR1	5.21634411428572	6.96627526923077	1.74993115494505	3.05036252351156e-05	0.00135831789923712	up
SLC47A1	2.98972	1.95568421923077	-1.03404	3.08741687714892e-05	0.00137241876575672	down
RAPH1	6.13102348571429	5.38565451923077	-0.745369	3.09842718950545e-05	0.0013749135704511	down
PTPN3	6.47893734285714	5.09751955384615	-1.38142	3.11434028801669e-05	0.00137805115491196	down
ARPC1B	2.60448895714286	4.04199525384615	1.43750629670329	3.11631842184951e-05	0.00137805115491196	up
PLAGL1	6.09731	4.84805548076923	-1.24925	3.14058076694237e-05	0.00138561783092788	down
EPHB6	4.65542195714286	3.43687568461538	-1.21855	3.14919340010174e-05	0.00138561783092788	down
PLA2G4F	4.43503908571429	3.01470347692308	-1.42034	3.14974961370674e-05	0.00138561783092788	down
NDC80	2.40345151428571	3.50283912307692	1.09938760879121	3.15960223870978e-05	0.0013875556658996	up
ERBB3	5.24403264285714	4.28727471923077	-0.956758	3.20267246102457e-05	0.00140404940197516	down
RFX2	3.50874582857143	2.74619837307692	-0.762547	3.21218811976461e-05	0.00140580143640076	down
ACR	2.71714817142857	1.76087001153846	-0.956278	3.23166864721788e-05	0.00141190106540801	down
SH3D21	5.27221012857143	4.32652923846154	-0.945681	3.25318513207084e-05	0.00141886778251672	down
AXIN2	3.77201	2.90607879615385	-0.865932	3.28922890616384e-05	0.00143181862778262	down
C2CD4B	1.08009636285714	1.74386438076923	0.663768017912087	3.29412161234586e-05	0.00143181862778262	up
PTPN13	7.13959805714286	5.77503178076923	-1.36457	3.31238554538617e-05	0.00143730446723222	down
ZBP1	1.71797	2.87659374615385	1.15862804615384	3.3380934825948e-05	0.00144599624311517	up
ASH1L	5.91402	5.23419733461538	-0.679822	3.35243384430309e-05	0.00144974265616713	down
TRBC2	6.18948815714286	8.58876502692308	2.39927686978022	3.37089928378293e-05	0.00145525721452941	up
IKZF3	3.08527602857143	4.51586168846154	1.43058565989011	3.38302035419252e-05	0.00145801880611908	up
S1PR4	1.95732637142857	2.87507977307692	0.917753401648351	3.40234922125669e-05	0.00146387224686873	up
TMEM50B	5.79610344285714	4.96178019230769	-0.834323	3.41959321301534e-05	0.00146881043387376	down
EPB41L4B	3.55132727142857	2.90209055769231	-0.649237	3.44166171402958e-05	0.00147580076629709	down
CCR5	2.23559755714286	3.22477498846154	0.989177431318679	3.45458487140193e-05	0.00147885262620972	up
PARP8	4.88630521428571	6.11022979230769	1.22392457802198	3.46964931868464e-05	0.00148280935899692	up
RUNX1-IT1	1.97225149428571	3.43416686923077	1.46191537494505	3.48117089513283e-05	0.00148383920577378	up
OR52N4	2.55169	4.15921825769231	1.60752455769231	3.48371027856277e-05	0.00148383920577378	up
KLRC4-KLRK1	2.83688948571429	5.29476895538462	2.45787946967033	3.54372906497742e-05	0.00150688352277195	up
LINC01198	4.82967682857143	2.26346574307692	-2.56621	3.56078417651936e-05	0.00151161222933541	down
SASH3	1.79194825714286	3.03629160384615	1.2443433467033	3.5700955053615e-05	0.00151304330477642	up
STAP1	1.33825228571429	3.18568688846154	1.84743460274725	3.58035744418719e-05	0.00151487183489854	up
EIF3F	9.65666485714286	8.44550643076923	-1.21116	3.60860802426187e-05	0.00152340678058574	down
LCN2	2.17124832857143	4.69529794615385	2.52404961758242	3.61249144310702e-05	0.00152340678058574	up
TSNARE1	2.99071	2.20900648846154	-0.781708	3.62740101503947e-05	0.00152690056692892	down
SLC14A1	3.59049037142857	2.11327100769231	-1.47722	3.63276566903116e-05	0.00152690056692892	down
CXCR3	1.32329235714286	2.70573046153846	1.3824381043956	3.66410555988815e-05	0.00153753595907596	up
CAMK4	1.66915184714286	3.27753283461538	1.60838098747253	3.70908758513042e-05	0.00155210216648636	up
CARD8	3.55448625714286	4.27270661923077	0.71822036208791	3.71936897522076e-05	0.00155210216648636	up
TRDC	2.30142447285714	4.59364543461538	2.29222096175824	3.72168150780437e-05	0.00155210216648636	up
LOC101927904	3.24712688571429	1.70000362923077	-1.54712	3.72319274360319e-05	0.00155210216648636	down
IGFLR1	3.26677907142857	4.00964261923077	0.742863547802196	3.74754720860791e-05	0.00155970220507275	up
CFAP70	2.75256788571429	2.00455241153846	-0.748015	3.76147540037668e-05	0.00156294518634575	down
RHOF	2.19251312857143	3.15840561153846	0.965892482967031	3.8003737354265e-05	0.00157653614682489	up
POSTN	8.24365762857143	6.06284561538462	-2.18081	3.82173238565058e-05	0.00158281862755945	down
TRAJ30	1.52403	3.37313618461538	1.84910525461538	3.88452262208373e-05	0.00160621226797232	up
ASS1	4.24796	3.50824306153846	-0.739716	3.90152913388088e-05	0.00161062963645186	down
ORAI1	4.07738	3.27294811153846	-0.804433	3.95255713845113e-05	0.00162905473905321	down
IGHM	3.20107242857143	6.19384826923077	2.99277584065934	3.96241981941803e-05	0.0016304813444329	up
RNPC3	6.82166025714286	5.98780574230769	-0.833855	4.00207299716926e-05	0.00164414195662739	down
ARHGEF9	4.57979398571428	3.89238215769231	-0.687412	4.01805479630127e-05	0.00164804949624138	down
VAV1	1.72002	2.78310860769231	1.06308580769231	4.14042157121905e-05	0.00169550929004052	up
PTEN	5.64037707142857	6.59242721153846	0.952050140109884	4.17725046695881e-05	0.00170511073761363	up
DUSP6	1.95589451428571	2.74823	0.792333385714285	4.17725688143735e-05	0.00170511073761363	up
IGKV3-15	2.55980174285714	4.81575004615385	2.2559483032967	4.18934861818501e-05	0.00170731037846065	up
MCOLN2	3.13898	4.29863928461539	1.15965518461539	4.2118561520588e-05	0.0017137410231484	up
RNU12	3.98486514285714	5.66853709230769	1.68367194945055	4.23708969746931e-05	0.00172125855955727	up
CA11	4.12027255714286	3.35397959615385	-0.766293	4.2492878806314e-05	0.00172346515298666	down
GCNT1	3.32507057142857	4.26215474230769	0.937084170879117	4.27586810404755e-05	0.00173148865625112	up
SNHG3	4.27351348571429	5.20714	0.93362671428571	4.31623642447982e-05	0.00174506123758612	up
PERP	7.30265195714286	6.35095864230769	-0.951693	4.32927725692962e-05	0.00174755976246045	down
CHST11	2.64837861428571	4.15098928846154	1.50261067417582	4.36057561973967e-05	0.00175740856978464	up
DMXL2	4.10515494285714	5.23536937692308	1.13021443406593	4.41452397035411e-05	0.00177634028513254	up
TRAV17	1.22186945714286	2.43816578076923	1.21629632362637	4.47577554281255e-05	0.00179814635411638	up
SLFN12	2.70190522857143	3.76978842307692	1.06788319450549	4.49570355641818e-05	0.00180330811473272	up
WDFY4	2.18401	3.33282851923077	1.14881801923077	4.54179720478093e-05	0.00181618287619199	up
GPR171	2.57673801428571	4.18389557307692	1.60715755879121	4.54358454815427e-05	0.00181618287619199	up
SNHG9	7.07868625714286	6.11624249230769	-0.962444	4.55216212461975e-05	0.00181618287619199	down
SRXN1	2.52078124285714	3.27117318076923	0.750391937912086	4.5633488185929e-05	0.00181618287619199	up
HOXA10-AS	3.43554277142857	2.22274393307692	-1.2128	4.56345271392123e-05	0.00181618287619199	down
LGALS3BP	3.91703265714286	5.07855769615385	1.16152503901099	4.57241440518421e-05	0.00181691056652804	up
LTBP4	3.18315307142857	2.50949456538461	-0.673659	4.59029542450138e-05	0.00182019620338356	down
PIGL	3.75218428571429	2.90826893461538	-0.843915	4.59497530044218e-05	0.00182019620338356	down
TRAJ3	1.04220813428571	2.48537273461538	1.44316460032967	4.67266290114079e-05	0.00184715888889331	up
TRAT1	2.83269512857143	4.48905150384615	1.65635637527472	4.67754498581203e-05	0.00184715888889331	up
ALDH3A2	6.50594	5.03307	-1.47287	4.68658190166131e-05	0.00184786265661324	down
SRRM1	8.53411285714286	7.83870066153846	-0.695412	4.71769554198887e-05	0.00185725538098916	down
C7orf49	3.15108654285714	4.27274038076923	1.12165383791209	4.77755879314783e-05	0.00187173497755244	up
SIGLEC1	3.10944327142857	4.30347929615385	1.19403602472527	4.78008340899691e-05	0.00187173497755244	up
ALS2CL	2.93422707142857	2.31097152307692	-0.623256	4.78047880350432e-05	0.00187173497755244	down
CACNA1H	3.04344331428571	2.05400608846154	-0.989437	4.7845699696516e-05	0.00187173497755244	down
MAGI1	3.92576937142857	3.07896203846154	-0.846807	4.7980013321311e-05	0.00187173497755244	down
TIFAB	2.48621664285714	3.54803542692308	1.06181878406593	4.79856676354185e-05	0.00187173497755244	up
GMFG	4.06459321428571	5.34553478076923	1.28094156648351	4.8401647123869e-05	0.00188507393561478	up
ITGAL	2.6293	3.88765496923077	1.25835966923077	4.84982365973526e-05	0.00188595203720789	up
GEMIN4	3.84528648571429	3.05977244230769	-0.785514	4.87773368821053e-05	0.00189391394470138	down
LILRB4	1.87399162857143	3.71983153461538	1.84583990604395	4.93113050347374e-05	0.00190990446773162	up
RPL24	9.78621557142857	8.53010249230769	-1.25611	4.93391362634922e-05	0.00190990446773162	down
FOXN3	6.64157402857143	5.70219765384615	-0.939376	5.0432179841048e-05	0.00194756558943255	down
EXOC6B	5.36577324285714	4.32693752307692	-1.03884	5.04649714979971e-05	0.00194756558943255	down
DST	6.96768531428571	6.19727308846154	-0.770412	5.12771972532867e-05	0.00197591753591296	down
TRAJ17	1.29118556285714	4.27290741730769	2.98172185445055	5.1488700435338e-05	0.00198103538009304	up
MAP4K3	5.75270344285714	4.86491	-0.887796	5.15655630717948e-05	0.00198103538009304	down
KMT2C	6.99173984285714	6.18808905384615	-0.803651	5.168359676637e-05	0.00198257965848827	down
SH3D19	5.22217742857143	4.33664802692308	-0.885529	5.18954794885299e-05	0.00198771392188323	down
SPG7	4.06901248571429	3.19268011153846	-0.876332	5.23777029967175e-05	0.00200317188142551	down
USP53	5.55906955714286	4.59753082692308	-0.961539	5.24860744636678e-05	0.00200430705047089	down
LCE5A	5.01096	3.32998378076923	-1.68098	5.2570707210064e-05	0.00200433919061755	down
PAMR1	2.83113364285714	2.03558756923077	-0.795546	5.26442981635249e-05	0.00200433919061755	down
DRAM1	1.80361527142857	2.73790805384615	0.934292782417582	5.27927127008363e-05	0.0020069898286612	up
DPH1	3.76171045714286	3.14898958076923	-0.612721	5.39748700037903e-05	0.0020488731950321	down
LSS	3.96149902857143	3.21418779615385	-0.747311	5.4381794263159e-05	0.00205852144751713	down
INADL	5.93219485714286	5.21562930384615	-0.716566	5.43906770122502e-05	0.00205852144751713	down
ZC3H6	5.69204	4.80109096923077	-0.890953	5.46793828659554e-05	0.00206375469178918	down
AAMDC	3.95865372857143	2.79953360769231	-1.15912	5.46909982708843e-05	0.00206375469178918	down
ZNF831	1.57754	2.52648336538461	0.948941465384614	5.50228006814206e-05	0.00207320378129654	up
CAV2	5.88013211428571	5.23318437307692	-0.646948	5.56346539508074e-05	0.00209316140440327	down
STARD4	2.55864302857143	3.76941939230769	1.21077636373626	5.58134560923755e-05	0.00209441291493272	up
LOC101928250	2.65681487142857	1.46913615346154	-1.18768	5.58611530767596e-05	0.00209441291493272	down
LINC01550	5.94748057142857	4.64308364615385	-1.3044	5.59146002180618e-05	0.00209441291493272	down
PSMB8-AS1	3.77442785714286	4.62995	0.855523392857142	5.61794283149075e-05	0.00209639031620644	up
MOK	3.36551124285714	2.60950266923077	-0.756009	5.62056511617555e-05	0.00209639031620644	down
PLA1A	1.55847914285714	2.32120295384615	0.76272381098901	5.62624365599974e-05	0.00209639031620644	up
SKAP1	1.81430842857143	2.85468463076923	1.0403762021978	5.62966109020142e-05	0.00209639031620644	up
EIF2B4	5.06646	4.37087455384615	-0.695583	5.66780434274882e-05	0.00210751305714095	down
GPR18	4.90560682857143	5.97223232692308	1.06662549835164	5.68112656532936e-05	0.00210910152801413	up
VPS13D	5.95519314285714	5.02704326538462	-0.92815	5.68863707646228e-05	0.00210910152801413	down
IGKV1-27	1.44932502428571	5.19276361153846	3.74343858725275	5.70719143399221e-05	0.00211290513103511	up
SIK2	5.19666	4.41783157692308	-0.778829	5.71681294710898e-05	0.00211339539297261	down
GCH1	2.72654708571429	3.70621371538461	0.979666629670331	5.76138581375754e-05	0.0021267863487278	up
CYSLTR1	1.75408425714286	2.83064	1.07655844285714	5.84556425015665e-05	0.00215473758344052	up
MIR196A2	3.22843855714286	1.54002786653846	-1.68841	5.87181393047877e-05	0.00216128573154949	down
GPR82	2.00308	3.23530032307692	1.23221782307692	5.90648730394389e-05	0.00217091108396472	up
AREG	2.45705	3.72913522692308	1.27208672692307	5.97427721833361e-05	0.00219266304075181	up
MET	4.27532	3.36767646923077	-0.907645	6.00144430742553e-05	0.00219946457488397	down
EVI5	5.73854	4.97948497692308	-0.75905	6.03728681458354e-05	0.00220822248281328	down
COL7A1	3.35135598571429	2.62656	-0.724801	6.04494962041577e-05	0.00220822248281328	down
P2RY8	1.42490142857143	2.53074141923077	1.10583999065934	6.06490534000375e-05	0.00220822248281328	up
TEAD1	4.82672	3.97208625769231	-0.854636	6.07244575122063e-05	0.00220822248281328	down
YLPM1	6.71119	5.91850931153846	-0.792681	6.07701926167503e-05	0.00220822248281328	down
CARD16	2.5653	4.42887	1.86357	6.07735840937578e-05	0.00220822248281328	up
ZC3HAV1	5.29743	6.23496545769231	0.937532257692305	6.10709102752202e-05	0.00221344090273135	up
ALDOC	3.78909421428571	2.75768120769231	-1.03141	6.1091003675558e-05	0.00221344090273135	down
FUT4	1.58005	2.38313031923077	0.803076719230768	6.1213355932496e-05	0.00221472356385881	up
FOXP2	3.26978348571429	2.21080427307692	-1.05898	6.15933852854452e-05	0.00222531222213557	down
LIPA	2.85422	4.24529	1.39108	6.20525852467612e-05	0.00223130611476561	up
SPATA6	3.73256671428571	2.76707456538462	-0.965492	6.21300704255063e-05	0.00223130611476561	down
MDK	3.58747377142857	4.61129	1.02381477857143	6.21616218466823e-05	0.00223130611476561	up
BATF	3.27876422857143	4.15076606923077	0.872001840659338	6.21691873727627e-05	0.00223130611476561	up
ITGB4	4.40416234285714	3.57758222692308	-0.82658	6.21972965915585e-05	0.00223130611476561	down
FOXJ2	5.08862855714286	4.20988754615385	-0.878741	6.27033665312693e-05	0.00224044680443314	down
INPP4A	4.06940491428571	4.93265378846154	0.863248874175822	6.28840684862095e-05	0.00224044680443314	up
TCTN2	4.22256631428571	3.46369508461538	-0.758871	6.28848848581767e-05	0.00224044680443314	down
HOXA2	2.79596955714286	1.96127368846154	-0.834696	6.28885830507084e-05	0.00224044680443314	down
CD28	1.65995834285714	2.69177459230769	1.03181624945055	6.28918952993482e-05	0.00224044680443314	up
PPL	5.62892651428572	4.53345294615385	-1.09547	6.29969438661873e-05	0.00224105468884868	down
OSBPL6	3.75892905714286	2.75111436538462	-1.00781	6.30912803873425e-05	0.00224128033855788	down
LOC100133331	9.24516257142857	8.4289	-0.816267	6.32352030648669e-05	0.00224326442516048	down
HOPX	3.85874942857143	2.87171543846154	-0.987034	6.36745720659526e-05	0.00225570935339622	down
MIR548I3	3.42555922857143	2.25016477307692	-1.17539	6.40954829313764e-05	0.00226746673020151	down
EIF2D	5.18726	4.51021716538462	-0.677039	6.42188876025729e-05	0.00226868139545788	down
UBR3	6.00460417142857	5.12473071538462	-0.879873	6.52796805942971e-05	0.00230296224988551	down
ATP6V1B1	3.48165784285714	2.22001889615385	-1.26164	6.54192424807851e-05	0.00230469367251463	down
SNORD116-20	2.33952295714286	3.60296456538462	1.26344160824176	6.56629580844195e-05	0.00231008453780145	up
SLC38A4	2.80722368571429	2.02555528076923	-0.781668	6.65579369859934e-05	0.00233761032961076	down
SNORD29	6.27730514285714	7.39179693846154	1.11449179560439	6.66289152093524e-05	0.00233761032961076	up
RPL18	8.08318497142857	6.60703008076923	-1.47615	6.82636216395808e-05	0.00239166809736143	down
SHPK	3.65097721428571	2.92543	-0.725549	6.86080885952993e-05	0.00240043492391603	down
FUOM	2.38116037142857	3.28241829615385	0.901257924725273	6.91617496861571e-05	0.00241648686729233	up
IL20RB	5.53837178571429	4.30312359615385	-1.23525	6.92591407973018e-05	0.0024165747606138	down
SNORD47	5.99526912857143	7.00897804615384	1.01370891758241	6.96822074901885e-05	0.00242801026947003	up
LAX1	1.77984215714286	2.65882409615385	0.878981939010988	7.00091485117385e-05	0.002436069701834	up
KIF16B	4.27317127142857	3.46576761923077	-0.807404	7.12704333938836e-05	0.0024765746370745	down
FAM78A	2.89248302857143	3.86091668076923	0.968433652197801	7.14500324324018e-05	0.00247943293744647	up
LY86	1.88200478571429	2.80887036538461	0.926865579670328	7.15808967573413e-05	0.00248059458681121	up
PARP16	3.00276584285714	2.25307362307692	-0.749692	7.18469811666168e-05	0.00248643268654198	down
DOCK11	4.14651961428571	5.15218410384615	1.00566448956044	7.22935941475484e-05	0.0024963890052253	up
SS18L1	3.90916887142857	3.14144179615385	-0.767727	7.23306931748369e-05	0.0024963890052253	down
TRAJ8	3.22980605714286	4.81955199230769	1.58974593516483	7.2951476992732e-05	0.00251440740254652	up
BCL2L11	2.75305052857143	3.45669409230769	0.703643563736262	7.31993239023222e-05	0.00251954051231898	up
IRF6	5.48749532857143	4.41761126538462	-1.06988	7.45214951770101e-05	0.00256158839899274	down
CYP2E1	3.51817165714286	2.69812580384615	-0.820046	7.4713146166615e-05	0.00256471502157662	down
LILRB3	1.37623464857143	2.11099333846154	0.73475868989011	7.57655581855222e-05	0.00259734122818767	up
CCND1	5.93489024285714	4.98572419615385	-0.949166	7.60781997334287e-05	0.0026045535287771	down
RARG	4.16374281428571	3.12842338076923	-1.03532	7.62228538472248e-05	0.00260600310113109	down
PILRA	4.28624621428571	5.93326066923077	1.64701445494505	7.63345984983663e-05	0.00260632514524382	up
HOXC4	3.91338531428571	2.75189538461538	-1.16149	7.7075171612376e-05	0.00262808794663833	down
TRPC1	3.44002775714286	2.66110883076923	-0.778919	7.72688659911966e-05	0.00263117016799702	down
SNORA6	3.93401172857143	5.14514338076923	1.2111316521978	7.74250042507506e-05	0.00263258504026666	up
IGHV1-18	0.725134731428572	4.07091122884615	3.34577649741758	7.76446219743832e-05	0.00263258504026666	up
TLR8	1.14203	2.03380675384615	0.891778833846153	7.77006957146406e-05	0.00263258504026666	up
RAB27A	2.24451577142857	3.07057784230769	0.82606207087912	7.77238408496145e-05	0.00263258504026666	up
LAMA3	4.38628132857143	3.65898992307692	-0.727291	7.81241242700878e-05	0.00264262891007092	down
SVIL	6.47214094285714	5.55692506153846	-0.915216	7.92739266581383e-05	0.00267796576380563	down
TRAJ23	2.52739061428571	4.60545150384615	2.07806088956044	8.04439907029536e-05	0.0027138925658211	up
CDON	5.58135	4.41424221153846	-1.16711	8.09448929071564e-05	0.00272697350788809	down
PCSK2	3.39393254285714	2.54701932692308	-0.846913	8.10458539307951e-05	0.00272697350788809	down
VPS52	5.76615662857143	5.10700480769231	-0.659152	8.11546349251958e-05	0.00272703127464336	down
IGKV1-6	2.54657135714286	5.56348544230769	3.01691408516483	8.19233286892258e-05	0.00274923465750101	up
TCP11L2	4.67746855714286	3.98117616538462	-0.696292	8.27079932500201e-05	0.00277191486325166	down
SMPD2	3.29804775714286	2.48850835769231	-0.809539	8.33100503043274e-05	0.00278738215144344	down
GLTSCR2	7.55702338042857	6.92805321938462	-0.62897	8.33883710651291e-05	0.00278738215144344	down
PRPF8	6.51841011428571	5.74510871153846	-0.773301	8.44415264064272e-05	0.0028188861325008	down
DVL3	5.64273	4.61633258461538	-1.0264	8.46318950853874e-05	0.00282154319335066	down
MYO9A	4.83726	4.15982913846154	-0.677434	8.47490796716029e-05	0.00282175661217699	down
LOC441239	3.54719	2.42943941923077	-1.11775	8.52749555162129e-05	0.00283555925842488	down
SLC25A27	3.91635	3.05339	-0.862957	8.55209561937508e-05	0.00284003164955805	down
RPL8	8.77767	8.03825123846154	-0.73942	8.64132662850906e-05	0.00286220065740903	down
OR8B2	2.81044501428571	1.25392323923077	-1.55652	8.70380569019139e-05	0.00287915110045279	down
RBFOX2	4.97759734285714	4.19038193076923	-0.787215	8.7199113983489e-05	0.00287926026663326	down
TRAJ42	1.81927908285714	4.14045612307692	2.32117704021978	8.72674384924375e-05	0.00287926026663326	up
MIR133B	2.36061582857143	3.18978	0.829164571428569	8.8055046578838e-05	0.00289881038191706	up
CYFIP2	2.21748848571429	3.44631156538462	1.22882307967033	8.80875990579013e-05	0.00289881038191706	up
IKBIP	2.98295448571429	4.05366358846154	1.07070910274725	8.82326107734586e-05	0.00289983590840099	up
C1orf106	3.89145492857143	3.17773573846154	-0.713719	8.83651227117835e-05	0.00290044850591732	down
GJB3	5.49622025714286	4.48866	-1.00756	8.92784373464506e-05	0.00292665518359259	down
C3orf52	4.53732941428571	3.53825196923077	-0.999077	8.99864808280238e-05	0.00294607410433238	down
MIR21	4.60162464285714	6.70498640769231	2.10336176483516	9.02384649357411e-05	0.00295053137404141	up
TNS1	5.52033411428572	4.41538941153846	-1.10494	9.0560104651128e-05	0.00295725182765241	down
OR1D4	2.93945017142857	1.94837	-0.991078	9.08772828992828e-05	0.00296380956815318	down
FBL	5.88810992857143	5.04285235384615	-0.845258	9.1479183349077e-05	0.00297962439780606	down
GSN	5.29761968571429	4.41946024615385	-0.878159	9.22841673643887e-05	0.0030011997934628	down
RALGAPA1	5.75380205714286	4.92155149230769	-0.832251	9.24617188665796e-05	0.0030011997934628	down
HLA-DMB	4.57962302857143	5.43068799615385	0.851064967582415	9.26060510114527e-05	0.0030011997934628	up
PTPRJ	4.02571652857143	5.11957963076923	1.0938631021978	9.26852484706143e-05	0.0030011997934628	up
CHAD	4.58427485714286	3.69665769615385	-0.887617	9.27307226828638e-05	0.0030011997934628	down
NDRG2	6.88332658571429	5.54732965384615	-1.336	9.29873157276666e-05	0.00300568517626827	down
TAP2	3.02057861428571	3.75981638846154	0.739237774175824	9.31514850603638e-05	0.00300584267569995	up
IGHV6-1	1.39549543285714	2.80822595769231	1.41273052483516	9.322820909281e-05	0.00300584267569995	up
TBC1D4	4.90057754285714	3.97892900384615	-0.921649	9.44912597190021e-05	0.00304271412933338	down
MYBBP1A	4.08041625271429	3.44856987753846	-0.631846	9.47780005761492e-05	0.0030480940059029	down
MAF	7.66473217142857	6.85133655384615	-0.813396	9.52926402857148e-05	0.00306078037921493	down
OR1D2	3.01607322142857	1.63881655384615	-1.37726	9.55800085249887e-05	0.0030661440770025	down
SLC25A4	2.79211142857143	2.03627416923077	-0.755837	9.58480092363599e-05	0.00306922386516941	down
TPPP3	3.67450391428571	2.65216945384615	-1.02233	9.59170113727316e-05	0.00306922386516941	down
NIPAL1	2.91160238571429	2.05907458076923	-0.852528	9.62189462303966e-05	0.00307491638331161	down
SNORD102	7.70833714285714	8.96685	1.25851635714285	9.63363540450968e-05	0.00307491638331161	up
TBX3	3.97778	3.10713	-0.87065	9.67416449873305e-05	0.00308398803438335	down
LAIR1	1.30776	2.87805666153846	1.57029698153846	9.70915746942113e-05	0.00308770107927828	up
ERVK13-1	4.18999875714286	3.51761336538461	-0.672385	9.71005678811944e-05	0.00308770107927828	down
TOM1L1	5.14070924285714	4.22509137692308	-0.915618	9.76975347694442e-05	0.00309944337819068	down
ACTN4	6.84306327142857	6.11446938461539	-0.728594	9.77132045340628e-05	0.00309944337819068	down
MYH14	3.70588648571429	2.53357473461538	-1.17231	9.7886414123816e-05	0.00310107568923845	down
COX7A1	6.27350862857143	5.22022617307692	-1.05328	9.81783563469781e-05	0.00310646076337128	down
SPRR1A	7.21979471428571	9.18570585769231	1.96591114340659	9.85646855521398e-05	0.00311481526761607	up
TNKS1BP1	5.23512421428571	4.22414534615385	-1.01098	9.90040608849354e-05	0.00311742325017114	down
KLF4	3.99691511428572	3.12637425384615	-0.870541	9.90374393277277e-05	0.00311742325017114	down
FRZB	4.03966341428571	2.95705841153846	-1.08261	9.90597072825921e-05	0.00311742325017114	down
TMEM159	4.01038645714286	3.33475415769231	-0.675632	9.91367764374632e-05	0.00311742325017114	down
AK4	4.31414915714286	3.39266738461538	-0.921482	0.000101517256523086	0.0031883428371141	down
SNORD116-1	1.37752	2.95501287692308	1.57748875692308	0.000101849406222896	0.00319111093294207	up
FAM160A2	3.70628307142857	3.07825873846154	-0.628024	0.000101855961229709	0.00319111093294207	down
SNORD101	6.88475531428571	8.50300808461538	1.61825277032967	0.000103639656422508	0.0032430045316188	up
PGAP2	4.44371625714286	3.74918051923077	-0.694536	0.000103967190581736	0.00324926173166553	down
C9orf84	2.07350815714286	2.94835303846154	0.874844881318681	0.000104100321994268	0.00324943541852451	up
TRAJ20	3.62511695714286	5.65212068846154	2.02700373131868	0.000104399687039375	0.00325479122225204	up
GZMH	2.62795677142857	3.91679176153846	1.28883499010989	0.000105047098292153	0.0032709714432756	up
ACER3	2.25823587342857	2.85013827938462	0.591902405956043	0.000105878230499369	0.00329282589627525	up
KIF21A	4.56231782857143	3.69752493461539	-0.864793	0.000106369309403115	0.00330406424366677	down
SMCHD1	5.90813744285714	7.01381945384615	1.10568201098901	0.00010698566799325	0.00331916193600008	up
NPL	3.41885815714286	4.31892163846154	0.900063481318679	0.000107156387282298	0.00332041403949808	up
NEDD4L	3.2756	2.46162518461538	-0.81397	0.000108068256118272	0.00334460091323027	down
DAPL1	8.09292501428571	5.92997749615385	-2.16295	0.000108538828328473	0.00335508798101279	down
PIK3C2B	4.54223	3.66651611923077	-0.875709	0.000109175389028086	0.00337067434416288	down
SNORA4	1.52726551428571	2.42724478846154	0.899979274175824	0.000109340086056333	0.00337167231469839	up
DCTN3	4.53766261428571	3.42183946923077	-1.11582	0.000110380013323517	0.00339962432812974	down
SLC38A2	8.35023	7.26556333846154	-1.08467	0.000110619252096274	0.00340287798326594	down
SGCG	3.08824857142857	2.35446776923077	-0.733781	0.0001109573975875	0.00340916269475419	down
RCAN2	4.41635031428571	3.60032452692308	-0.816026	0.000111652379188537	0.00342638283170026	down
WLS	5.67995092857143	4.44827206538462	-1.23168	0.000112959048636329	0.00346231038244999	down
CXCL13	1.72575367142857	3.54420264230769	1.81844897087912	0.000115071073871365	0.00352280687809801	up
SH2D1A	1.79542402285714	2.98870708076923	1.19328305791209	0.000115857127556792	0.00354261332052708	up
GSTA3	4.05761588571429	2.64160716153846	-1.41601	0.000116825820722819	0.00356795021538478	down
SCGB1D2	6.75572198571429	4.20344262692308	-2.55228	0.000118225486685782	0.00360637289984856	down
PKP1	7.45905381428571	5.96006625384615	-1.49899	0.000118650559988215	0.00361393947700499	down
NT5C3A	3.87692997142857	5.13970987692308	1.2627799054945	0.000118757306044253	0.00361393947700499	up
LOC345051	2.48043	1.82275151538462	-0.657682	0.000119846231072722	0.00364272476330941	down
CDH13	4.59908714285714	3.56028375384615	-1.0388	0.00012016119838641	0.00364794503468444	down
CREM	2.40725852971429	3.03493036903846	0.627671839324175	0.000121036442265523	0.00367014192969658	up
EEF2	7.47624782857143	6.52171557692308	-0.954532	0.00012202371940777	0.00369567914035115	down
KIAA1324L	3.81101761428571	3.11270756923077	-0.69831	0.000122549646936785	0.00370719959278724	down
GALM	1.99407651428571	3.02918072692308	1.03510421263736	0.000122956214254797	0.00370943518471815	up
DLG5	5.31559834285714	4.46340303461538	-0.852195	0.000122963376243475	0.00370943518471815	down
HOXA6	2.65568242857143	1.90550251923077	-0.75018	0.00012315443435517	0.00370943518471815	down
SLC22A17	3.76665842857143	3.11454778461538	-0.652111	0.00012335884503709	0.00370943518471815	down
DENND1B	3.45783142085714	4.05487411496154	0.597042694104395	0.000123469154522004	0.00370943518471815	up
TLR3	3.26982661428571	4.61739391538462	1.3475673010989	0.000123497351365906	0.00370943518471815	up
ZNF281	2.35753759471429	2.93868820538462	0.581150610670328	0.000123858438525997	0.00371571375739468	up
PIN1	5.58980578571428	4.97285640769231	-0.616949	0.000123998142742157	0.00371571375739468	down
YPEL2	4.07273438571429	3.23601649615385	-0.836718	0.000124616371040739	0.00372985145332392	down
IGKV1-17	2.40903174285714	5.00091296538462	2.59188122252747	0.000126149630485426	0.00377131131231724	up
KIAA1804	2.82655665714286	2.09946165384615	-0.727095	0.000126318201530768	0.00377192369424408	down
LINC00996	1.62169	2.74871166538461	1.12701846538461	0.000127545271154889	0.00379664331995792	up
NDFIP2	5.44022	4.27137502692308	-1.16884	0.000127579589520663	0.00379664331995792	down
CTNNBIP1	5.29692508571429	4.17531748846154	-1.12161	0.000127848395201374	0.00379664331995792	down
SPINT1	5.02828748571429	4.04299447307692	-0.985293	0.000127972086665531	0.00379664331995792	down
TSPAN9	3.37096515714286	2.49373782692308	-0.877227	0.000128046882858564	0.00379664331995792	down
STOX2	2.99775	2.17430608846154	-0.823439	0.000128169599626629	0.00379664331995792	down
ADAM1A	4.07872778571429	3.28478341538461	-0.793944	0.000128334864468213	0.00379664331995792	down
SYT11	2.32501391428571	3.32315	0.998139285714284	0.000128338498625251	0.00379664331995792	up
OPHN1	4.51508	3.43620754230769	-1.07887	0.0001285021728442	0.00379707522565502	down
SAP130	6.23312582857143	5.46463894615384	-0.768487	0.000128980383354075	0.00380347906872051	down
ESYT2	6.65567	5.76979	-0.885886	0.000129017546047447	0.00380347906872051	down
RNASE4	5.27531425714286	3.49541188461539	-1.7799	0.000129723076232866	0.00381985719621655	down
RPS11	11.0532645714286	10.3373081730769	-0.715956	0.000130198722511748	0.00382943609826413	down
UBE4B	6.36452685714286	5.38323241153846	-0.981294	0.000130775015140897	0.00384194972393747	down
BAIAP2L1	4.96168638571429	4.37625	-0.585434	0.000131219543973042	0.00385056797757761	down
EXOSC7	5.37652	4.56334788076923	-0.81317	0.000131763743947402	0.00386208782748477	down
AGO4	5.22506068714286	4.64249121669231	-0.582569	0.000132560121934454	0.00388096421355458	down
PLS3	6.44428428571429	5.48416487692308	-0.960119	0.000132823142727514	0.00388318828294152	down
CD9	7.39243987142857	6.40174431538462	-0.990696	0.000132940998889914	0.00388318828294152	down
HDAC5	4.16334762857143	3.33121494615385	-0.832133	0.000133410174407563	0.0038924290404754	down
ATP2B4	7.24761911428571	6.42124329615385	-0.826376	0.000133661815831234	0.00389530905153016	down
NPAS2	4.61245787142857	3.65792913076923	-0.954529	0.000134436824488434	0.00391341755033704	down
SH2B3	2.18077	3.00511438461538	0.824348484615384	0.000134834073568275	0.0039205007852255	up
MB21D1	1.71685141428571	3.21474297692308	1.49789156263736	0.000135199865301509	0.00392224702176648	up
BARD1	5.25929175714286	4.31244516538462	-0.946847	0.000135202107695457	0.00392224702176648	down
STXBP2	3.02220098571429	3.66936531153846	0.647164325824173	0.00013577469183199	0.00393437676410992	up
HLA-DRA	7.75884885714286	8.83948193076923	1.08063307362637	0.00013766312111551	0.00398456517946951	up
ZFYVE21	3.25486405714286	2.49079318461539	-0.764071	0.000138732887042027	0.00401097090334559	down
HIP1R	3.69883737142857	3.09079891538462	-0.608038	0.000139254875013596	0.00402149764339149	down
OPN3	2.89172	3.86717553846154	0.975460538461538	0.000139526861046549	0.00402478898948659	up
DNMBP-AS1	3.72148872857143	2.7499	-0.971587	0.000139823809588569	0.00402879214256836	down
HCG25	5.94442001428571	5.25592626923077	-0.688494	0.000140641381335967	0.00404777019661969	down
LOC100996760	5.48821771428571	3.93411812307692	-1.5541	0.000140880638727233	0.00405007985216857	down
MCOLN3	3.38502421428571	2.62420279230769	-0.760821	0.000142244816911436	0.00408468740873867	down
KDM3A	6.59468454285714	5.72139495384615	-0.87329	0.000143244668427622	0.004108766835045	down
HLA-DPA1	6.52084455714286	7.58505485384615	1.06421029670329	0.000143493627820425	0.00411127805873347	up
EPB41L5	4.61838162857143	3.85887588076923	-0.759506	0.000143940250013598	0.00411255398038543	down
STAT4	2.43508065714286	3.89079568846154	1.45571503131868	0.000143979335803475	0.00411255398038543	up
SNORD97	6.66120437142857	8.10709839615385	1.44589402472527	0.000144022541341282	0.00411255398038543	up
WNK1	7.89845	7.23755480769231	-0.660898	0.00014449255723719	0.00412135489965114	down
FBXO3	4.15565494285714	3.35476443461539	-0.800891	0.000146368078816849	0.00416672679386211	down
MAP1B	5.54371	4.55511932692308	-0.988593	0.000146410446409901	0.00416672679386211	down
IL34	4.25233714285714	3.41608336153846	-0.836254	0.00014790809389129	0.00420465073605473	down
LEPR	4.96897597142857	3.64171977307692	-1.32726	0.000149976946237595	0.00425304432485453	down
IRF9	4.17338	5.13648099615385	0.963105296153844	0.000150080625304847	0.00425304432485453	up
FAM117B	5.61225767142857	4.65774276923077	-0.954515	0.000150111375605364	0.00425304432485453	down
FAM198B	3.20660715714286	4.11651635384615	0.909909196703296	0.000151731883466814	0.00429418089309247	up
LTB	4.46518378571429	5.29913045384615	0.833946668131865	0.000152337226081433	0.00430209253001471	up
SLC12A2	6.98743915714286	5.31306713461538	-1.67437	0.000152349238823496	0.00430209253001471	down
STK17B	5.44980481428571	6.65799648846154	1.20819167417582	0.000152604320252742	0.00430452341213466	up
SH2D2A	2.06404762857143	3.0688	1.00475057142857	0.00015305694854738	0.00431251497394947	up
PCDHGA10	4.62783335714286	3.72550953461538	-0.902324	0.000153230697463825	0.00431263988408959	down
MYO6	6.01077052857143	4.99565697307692	-1.01511	0.000154812486955801	0.00435234972985785	down
ZC3H14	6.30922041428571	5.70774593076923	-0.601474	0.000155046907379925	0.00435413426446977	down
NDUFAF5	4.48209518571429	3.69945708461538	-0.782638	0.000156488052027779	0.00438976560925061	down
DCANP1	2.43311584285714	3.38057308846154	0.947457245604397	0.000156943731591085	0.00439624702029392	up
UPK3B	2.81321374285714	2.13974295769231	-0.673471	0.000157064300124356	0.00439624702029392	down
SELENBP1	3.50390278571429	2.72275381538462	-0.781149	0.000157457259297917	0.0044024081795579	down
AIF1L	3.80431	2.90375141153846	-0.900554	0.000158392492457494	0.00442370085020266	down
SCN7A	2.40459285714286	1.56791168961538	-0.836681	0.000159572076556986	0.00445176381378203	down
UBAP2L	6.82773824285714	6.18033314615385	-0.647405	0.000159842813678453	0.00445443797287077	down
QARS	5.03595094285714	4.33579091153846	-0.70016	0.000160088246129842	0.00445640187669204	down
RASAL3	2.95715957142857	3.86814303076923	0.910983459340657	0.000160283214839424	0.00445695825892465	up
SERPINE2	2.62729	3.56530057307692	0.938011473076922	0.000161048857791877	0.00447336472935322	up
KIF18A	1.99070866428571	2.54939423511538	0.558685570829669	0.00016140176652169	0.00447828365476468	up
TRPM2	1.77932654285714	2.41649835769231	0.637171814835164	0.000162107944360938	0.00449298308032367	up
CD44	9.33212671428572	8.50902430769231	-0.823102	0.000162298866218598	0.00449338524071078	down
SERINC2	4.72929807142857	3.97733221538462	-0.751966	0.000163011834168673	0.004508224134756	down
LINC01377	2.83491912857143	1.49827	-1.33665	0.000163931387744288	0.00452873793626329	down
SNORA8	4.58293365714286	5.67539416923077	1.09246051208791	0.000164169671632732	0.00453040704892451	up
TAP1	4.99449558571428	5.93283	0.93833421428571	0.000164376398674281	0.00453120265219979	up
TEF	4.00909	3.32448404615385	-0.684608	0.000164959403590125	0.00454235780415576	down
CYP3A5	4.00709824285714	3.03108690384615	-0.976011	0.000167468954054486	0.00460323821948019	down
PLAC8	3.26620072857143	4.96989759230769	1.70369686373626	0.000167531774545881	0.00460323821948019	up
FXYD3	5.30218	4.35639491153846	-0.945784	0.000169098181668264	0.0046412713203366	down
MPP7	6.59720618571429	5.14752092307692	-1.44969	0.000169341848577584	0.00464295610884783	down
GYLTL1B	3.65275	2.81347339230769	-0.83928	0.000171008454003406	0.00468360895905457	down
SNORD61	4.01170871428571	5.55705994615385	1.54535123186813	0.000171215664373069	0.00468424724731089	up
TGFB1	3.43048325714286	4.24695383461538	0.816470577472527	0.000171461858177692	0.00468594955970385	up
SRY	3.03823469285714	1.25067373423077	-1.78756	0.000172751865989502	0.00470816714184329	down
SNORD50B	3.59640094285714	4.81662423461538	1.22022329175824	0.000172872931918225	0.00470816714184329	up
LINC00842	3.45538927142857	1.93034	-1.52505	0.000173003019440269	0.00470816714184329	down
WDR47	4.50050767142857	3.58388	-0.916624	0.000173014190442673	0.00470816714184329	down
DIMT1	3.75486925485714	4.34752370876923	0.592654453912085	0.000175515636122351	0.00477114062718505	up
CALM3	7.51282957142857	8.03904192307692	0.52621235164835	0.000179378986537318	0.00487096179753948	up
IFIT5	2.93324911428571	4.13139106153846	1.19814194725275	0.000180252060805982	0.00488945712544108	up
AEBP2	6.03904181428571	5.41876	-0.620278	0.000180892549342919	0.00489779006617785	down
LOC340074	3.32859	2.48831880384615	-0.840275	0.000180943836216613	0.00489779006617785	down
STMN2	3.62356877142857	5.07474923461538	1.45118046318681	0.00018300241563458	0.00494825321510444	up
SATB1-AS1	0.747498651428571	1.81058899615385	1.06309034472527	0.000183327943959982	0.00495179857964443	up
QRSL1	3.19334342857143	4.02397826538462	0.830634836813185	0.000183899202074734	0.00496196671191266	up
GBP1P1	1.85966	3.30525929230769	1.44560269230769	0.00018431763172428	0.00496799407158638	up
LOC101928100	3.27049661428571	4.35331819615385	1.08282158186813	0.000186446231277018	0.00502005492268174	up
JAM3	4.38292011428571	3.64873599615385	-0.734184	0.000186696688745354	0.00502149034744763	down
ATP13A4	3.79816444285714	2.86322497692308	-0.934939	0.000187411577343546	0.00503540114611547	down
PDE3B	2.50546625714286	3.67459558846154	1.16912933131868	0.000187836804185184	0.00504150815532226	up
MYO1G	2.72834994285714	3.72990452692308	1.00155458406593	0.000188112655801262	0.00504359732201469	up
PAG1	3.95412	4.95962933076923	1.00550483076923	0.000188529154127197	0.00504944909019331	up
MIR936	3.63725731428571	2.28327720769231	-1.35398	0.000190697623429762	0.00510216298989441	down
LINC01133	4.86809552857143	3.75763510384615	-1.11046	0.000191341309862064	0.00511401312014337	down
CYP4F12	3.49825322857143	2.23999717576923	-1.25826	0.000193107620017855	0.00515581151936561	down
TTC21B	4.88027752857143	4.14412367692308	-0.736154	0.000193795383544455	0.00516875624529928	down
FOSL1	2.51349107142857	3.56761	1.05411797857143	0.000194055403662419	0.00517027739193041	up
UBE2C	2.43585621428571	3.39373432692308	0.957878112637363	0.000194850364830344	0.00518603306436121	up
FLNB	6.01013	5.13087322307692	-0.879252	0.000195152582907457	0.00518603687510869	down
MIR1246	3.05226985714286	2.19507978461538	-0.85719	0.000195537090400338	0.00518603687510869	down
HPS5	3.84136964285714	4.59097	0.749597557142856	0.000195596009768526	0.00518603687510869	up
ANXA6	4.42871784285714	5.19959780384615	0.77087996098901	0.000195664930194317	0.00518603687510869	up
USP21	4.29180364285714	3.51835816153846	-0.773445	0.000196816909989759	0.00521114710431305	down
KIAA1328	4.95794842857143	4.18474512307692	-0.773203	0.000197560367542219	0.00522539991865822	down
QRICH1	5.69241948571428	4.90837283846154	-0.784047	0.000198437426863071	0.00524315321538307	down
SSBP2	4.88137101428571	3.94007515384615	-0.941296	0.000200067832920821	0.00527694775958337	down
DCT	5.02711657142857	2.80237317653846	-2.22474	0.000200242316233545	0.00527694775958337	down
CSNK1E	6.06551148571429	5.27715228846154	-0.788359	0.000200337971949163	0.00527694775958337	down
ATMIN	5.00260668571429	4.06121527307692	-0.941391	0.000200943289272468	0.00528311195460395	down
SNORD105B	5.47530508571429	7.06265895384615	1.58735386813187	0.00020104943542456	0.00528311195460395	up
AGBL5	4.77246425714286	4.13534971538462	-0.637115	0.000201194244276465	0.00528311195460395	down
RASSF2	3.2095	4.19554953846154	0.986047238461537	0.000201593660516649	0.00528814843153404	up
PI3	3.07842371428571	6.98688757692308	3.90846386263736	0.00020293441388699	0.00531784203304066	up
TRAJ1	1.82594	3.24137453076923	1.41543283076923	0.000203814182522899	0.0053341906512866	up
GCNT7	3.59300294285714	4.25025	0.657245857142854	0.000203977138485067	0.0053341906512866	up
ATF7	5.5259	4.90044536153846	-0.62546	0.000204479870566551	0.00534076580871341	down
TLR1	2.25421905714286	3.20090831153846	0.946689254395603	0.000204842434074878	0.00534076580871341	up
SNORD52	3.99683544285714	5.69332843076923	1.69649298791209	0.000205000331334487	0.00534076580871341	up
DENND2C	5.65407468571429	4.50821406923077	-1.14586	0.000205067290680449	0.00534076580871341	down
TUFT1	5.51601015714286	4.35408753461538	-1.16192	0.000207467335439078	0.00539638927352349	down
CEP170B	4.13638232857143	3.53358	-0.602801	0.000207626771153587	0.00539638927352349	down
UGT3A2	2.79661712857143	1.65222976615385	-1.14439	0.000208832826962662	0.00542220278854839	down
SIGLEC14	3.24294401428571	4.97285	1.72991053571428	0.000209537747321113	0.00543496533810191	up
CD80	1.37215	2.64871229615385	1.27656389615385	0.000210528984052732	0.00545456102856291	up
KRT72	2.75344250857143	1.35730614615385	-1.39614	0.000210721528487531	0.00545456102856291	down
CAMSAP2	6.12648812857143	5.46284613846154	-0.663642	0.000210943572614435	0.00545476521630687	down
NHLH1	2.83315854285714	2.09264501153846	-0.740514	0.000211946911581603	0.00547310823461141	down
NBPF26	5.48564	3.93664721923077	-1.54899	0.000212082675496112	0.00547310823461141	down
RGL1	4.66250872857143	5.56583251538462	0.903323786813186	0.000212864228130335	0.00548771736306454	up
MMP9	1.96052022857143	3.26086217307692	1.3003419445055	0.000213758662488929	0.005505204137771	up
GATAD2B	6.08701841428571	5.47335480384615	-0.613664	0.00021420667642152	0.00551116995467934	down
LIME1	1.56716595714286	2.25062007307692	0.683454115934066	0.000215293357890259	0.00553353896954872	up
RNF180	3.29856467142857	2.41167239230769	-0.886892	0.000216819292969935	0.00556714134197299	down
LRIG3	6.30443394285714	5.08221304230769	-1.22222	0.00021773914655557	0.00558405923593765	down
KREMEN1	4.78953384285714	4.01893851538462	-0.770595	0.000218062878592078	0.00558405923593765	down
FARP2	5.19825004285714	4.56464	-0.63361	0.000218135877655293	0.00558405923593765	down
STOM	5.24333525714286	6.11151578076923	0.86818052362637	0.000219830745579474	0.00561985257091545	up
CD226	2.63637908571429	4.16863691923077	1.53225783351648	0.00021997538428812	0.00561985257091545	up
ITGB2	2.72619	3.66199464230769	0.935802542307693	0.000221355907059584	0.00564945521915296	up
PMCH	1.74648595714286	2.85305156538462	1.10656560824176	0.000223317104797058	0.00569380378006594	up
WASF2	8.41090942857143	7.68086728846154	-0.730042	0.0002238147091118	0.00570078445578665	down
TSPAN8	3.20342931428571	2.12622406923077	-1.07721	0.000227498889250797	0.0057888353727343	down
SEC24B	7.23722	6.39517051538462	-0.842052	0.000228515913438509	0.00580891100917391	down
NET1	5.89383818571429	5.13048120384615	-0.763357	0.0002297694673437	0.00583495324298242	down
C8orf88	3.45074334285714	2.48588329230769	-0.96486	0.000232168206398716	0.00588999639958337	down
KIF1B	5.91864357142857	5.06234362692308	-0.8563	0.000233872534066563	0.00592733066189991	down
CD1A	4.15243364285714	2.91982792307692	-1.23261	0.000234305790697729	0.0059324083447931	down
CKS2	2.69235	4.47888444230769	1.78653572230769	0.000235700946622811	0.00596180616825187	up
HLA-DRB1	4.55416007142857	5.45361371923077	0.899453647802199	0.00023616225686287	0.00596754845689898	up
IGKJ5	4.63593142857143	7.45022	2.81428577142857	0.000238138131130813	0.00601151272352124	up
ALDH7A1	3.81281364285714	2.95827181923077	-0.854542	0.00023859230591814	0.00601701447924846	down
GPSM2	5.27032752857143	4.42532081538462	-0.845007	0.000240016159624479	0.00604693531334828	down
ADAM15	4.10842178571429	3.37695430384615	-0.731467	0.000240490397698146	0.00605289616578011	down
RGS18	1.528	2.53281844230769	1.00481894230769	0.000241146835736999	0.0060634265084473	up
ZBTB4	4.45955	3.68741429615385	-0.772134	0.000242171567030974	0.00608318736079482	down
CMTM7	2.48505628571429	3.28113	0.796075114285713	0.000243344277748784	0.00610662275718155	up
LOC100996251	2.53144892857143	3.15004364615385	0.618594717582418	0.000245090434191753	0.00613949712072565	up
NAV3	3.49212658571429	2.87684577307692	-0.615281	0.000245538687701306	0.00613949712072565	down
FAF1	5.81378524285714	5.23116368076923	-0.582622	0.000245617983566609	0.00613949712072565	down
RNF220	4.58135642857143	3.88766145769231	-0.693695	0.000245618451023495	0.00613949712072565	down
MYBL1	2.10466051428571	3.46108515384615	1.35642463956044	0.000246847844712297	0.00616417789477148	up
GNAI1	5.45770045714286	4.45898939615385	-0.998711	0.000247839939470894	0.0061827670579803	down
ARHGAP29	5.84071	4.94119453846154	-0.899514	0.000248077732843464	0.0061827670579803	down
TMTC2	4.67280262857143	4.02165363076923	-0.651149	0.000248834659468779	0.00619556951254082	down
ITGAX	2.02175715714286	3.14140867692308	1.11965151978022	0.000249666317860373	0.0062079026566946	up
ERCC2	3.54510495442857	2.93773163538462	-0.607373	0.000249817448200383	0.0062079026566946	down
CCL27	8.66656	5.52139675384615	-3.14516	0.000250209641742306	0.00620976821190869	down
RAVER2	4.51148957142857	3.83018801923077	-0.681302	0.00025055820085037	0.00620976821190869	down
PCMTD2	5.00717228571428	3.91847092307692	-1.0887	0.00025062391432775	0.00620976821190869	down
HIST1H2BO	2.32095868571429	3.22576827692308	0.90480959120879	0.000251005782746806	0.00621318590120884	up
TAF1C	3.35158027142857	2.69896839230769	-0.652612	0.000251409235009232	0.00621387691433621	down
PELI2	4.46618	3.68041234230769	-0.785772	0.000251602882957318	0.00621387691433621	down
PLAUR	2.70959092857143	3.77422243461538	1.06463150604395	0.000251765575579874	0.00621387691433621	up
CCDC109B	5.55432	6.35020139230769	0.795880792307689	0.00025210017605543	0.0062159203283106	up
HSD17B8	3.69776520785714	3.14590239484615	-0.551863	0.000252336446133766	0.0062159203283106	down
SLC43A1	3.22242837142857	2.54546853076923	-0.67696	0.000253510919888841	0.00623881801013398	down
PHF8	3.90852037142857	3.11542317307692	-0.793097	0.000253827589423832	0.00624058159287107	down
HSF2	4.44377	3.44732273461538	-0.996443	0.000255453601101742	0.00627009911865222	down
CHP2	3.51270441428571	2.51148446923077	-1.00122	0.000255520509016568	0.00627009911865222	down
SNORA26	4.54102085714286	5.85474807307692	1.31372721593406	0.00025623804650122	0.00628165474728833	up
STARD3NL	1.88163	2.57664	0.695006149999999	0.000257089302756731	0.00629081809018558	up
KLF11	5.50054671428571	4.18141244230769	-1.31913	0.000257211096749509	0.00629081809018558	down
IRF7	2.22686872857143	3.02837626538462	0.801507536813186	0.000257352771778626	0.00629081809018558	up
AGR3	1.93547490714286	0.806510178076923	-1.12896	0.000258160652859498	0.00630451580918914	down
ARID3B	2.36926982857143	3.20484183461538	0.835572006043955	0.000259764908790991	0.00633761685039782	up
CNTRL	3.73247892857143	4.54113690769231	0.808657979120878	0.000261488424612483	0.00637356140029145	up
MYO19	4.23449431428571	3.55061976538462	-0.683875	0.000263143893812553	0.00640778022877585	down
SERPINB3	3.72453012142857	7.02376000769231	3.29922988626373	0.0002681686860028	0.00652294679747866	up
SGOL1	2.00692554285714	2.94101126538462	0.934085722527473	0.000268385546062488	0.00652294679747866	up
MAP4K5	7.15867582857143	6.40031932692308	-0.758357	0.000269298772342285	0.00653493991313072	down
C18orf54	2.00549681428571	2.67168027692308	0.666183462637362	0.000269392128647766	0.00653493991313072	up
C6orf132	4.46274404285714	3.47387113461538	-0.988873	0.000271094756136058	0.00656998528405475	down
MIR4418	3.33783047142857	1.53336566346154	-1.80446	0.000271368055337603	0.00657035716492785	down
TCIRG1	3.96624058914286	4.52778689015385	0.561546301010986	0.000271683608346223	0.00657175041613166	up
FOLR2	2.32134165714286	3.14284919615385	0.821507539010987	0.000272524858841406	0.00658584504701086	up
CDH12	2.29695695714286	1.59899134730769	-0.697966	0.000274613491667217	0.00663002866943668	down
PHLDA2	3.71391272857143	4.32873249230769	0.614819763736262	0.000276854560105436	0.00667780539814921	up
TULP4	5.65739	4.88835984615385	-0.769028	0.000279521731911405	0.00673041340103997	down
RAB29	1.94086	2.72252242307692	0.781664923076923	0.000279564107349546	0.00673041340103997	up
MTFP1	1.76799994285714	2.31374103461539	0.545741091758241	0.000280245552601658	0.00674044803618208	up
TTLL5	5.70401252857143	5.10951810769231	-0.594494	0.000280871717514891	0.00674913539322811	down
MIR3689D2	5.91137915714286	4.13607069230769	-1.77531	0.000281445498225201	0.00675654880800575	down
GPR141	1.88369272857143	2.60877553461538	0.725082806043954	0.000282674784461337	0.00677966990114381	up
USP24	5.58466661428571	4.93370163076923	-0.650965	0.000283494822395883	0.00679294131819899	down
UROD	2.78518959828571	2.22571289257692	-0.559477	0.000283914766159482	0.00679660997072197	down
HLA-A	4.68883127142857	5.45941538076923	0.770584109340653	0.000284479809851022	0.00680374200630553	up
SNORA41	3.43511	4.61361019230769	1.17850179230769	0.000285363242433238	0.00681846824391838	up
SCGB3A2	2.80910212857143	1.79856	-1.01055	0.000285803428764565	0.00681974219330491	down
OVCH2	2.55669918571429	1.69790539230769	-0.858794	0.000286111469206094	0.00681974219330491	down
STXBP5	5.41859091428571	4.66409	-0.754502	0.000286219795243333	0.00681974219330491	down
MIPEP	4.12904567142857	3.16274350384615	-0.966302	0.00028684408277055	0.00682822956284923	down
TRAV13-1	1.2436	2.73944855384615	1.49585120384615	0.000287511868054613	0.00683773556603086	up
LOC100288974	1.76998917428571	0.718826791961538	-1.05116	0.000289598025980817	0.00687563068262361	down
CARD6	2.27281531428571	3.08469924230769	0.811883928021977	0.000289645154193206	0.00687563068262361	up
GRAMD1B	1.31119517728571	1.92393696073077	0.612741783445054	0.000291946014261917	0.00692379602352448	up
CAB39L	3.68213058571429	2.85750116538462	-0.824629	0.000293422183685819	0.00695233157270836	down
APP	7.447	6.75811285384615	-0.688891	0.000294061657280159	0.00696100787414771	down
PARP2	5.87169805714286	5.03287587692308	-0.838822	0.000296217932220571	0.00698520594130865	down
CCL19	4.05964445714286	5.48447152307692	1.42482706593407	0.000296424026105787	0.00698520594130865	up
TIMP3	5.98090025714286	4.84091158846154	-1.13999	0.000296645166478078	0.00698520594130865	down
CTSO	2.86852808571429	3.74942028076923	0.880892195054944	0.000296657791027624	0.00698520594130865	up
ATXN2	5.97314975714286	5.29024978461538	-0.6829	0.000296727169910741	0.00698520594130865	down
CD8A	2.10379317142857	2.78441827692308	0.680625105494504	0.000296729332515251	0.00698520594130865	up
HESX1	1.86126855714286	3.02554069615385	1.16427213901099	0.000299237474641082	0.00703774489065836	up
CTTNBP2NL	7.06964211428571	6.04848026153846	-1.02116	0.000302058064298529	0.00709752855696294	down
SOD2	5.87092272857143	6.92153019615385	1.05060746758242	0.000303417472471052	0.00712289994590798	up
NGEF	3.51947	2.72628513076923	-0.793184	0.000304062020935357	0.0071314583197463	down
MIR4720	1.53212	0.785798973461538	-0.746324	0.000305098772088097	0.0071486142160969	down
FAM168A	5.62392404285714	4.79297	-0.830952	0.000305362623360592	0.0071486142160969	down
GRB14	3.51655115714286	2.50439634230769	-1.01215	0.000305635463127852	0.0071486142160969	down
RPS6	7.71396315714286	6.81964806153846	-0.894315	0.00030613173761058	0.00715365274190743	down
TRAJ26	3.04266	4.64032583461539	1.59766683461538	0.000307779799241795	0.00718557219659739	up
WDR19	3.84267538571429	3.11925658846154	-0.723419	0.000308709929561849	0.00719821094010043	down
GPRIN3	2.11560352857143	2.89804158461538	0.782438056043955	0.00030888636321816	0.00719821094010043	up
FMNL1	2.73671497142857	3.90655853076923	1.16984355934066	0.000309531232193123	0.00720664535209419	up
PALMD	7.51194377142857	6.69605564230769	-0.815888	0.000310197898691893	0.00721545945686086	down
MIR892C	1.85217132857143	1.05715525076923	-0.795016	0.000310732604762922	0.00721545945686086	down
ZNF395	4.26518658571429	3.49009161538462	-0.775095	0.000310759649176568	0.00721545945686086	down
PARD3-AS1	2.22422	1.27472155538462	-0.949499	0.000312726781111612	0.00725452080299987	down
IGHV3-30	2.29736671428571	4.58238140769231	2.28501469340659	0.000313131653898661	0.0072573033270726	up
SNORD6	5.90245505714286	6.86093697307692	0.958481915934065	0.000315894679373228	0.00731468488937771	up
PSG7	1.60224276428571	0.704268736153846	-0.897974	0.000316372807532056	0.00731910243474022	down
APOL3	2.32907578571429	3.21136749615385	0.882291710439559	0.000316821785971246	0.00732044637908831	up
OVGP1	3.37316	2.81190042307692	-0.561263	0.000317005706730572	0.00732044637908831	down
PHTF1	2.39815531428571	3.07698038461538	0.67882507032967	0.000318633835960926	0.00735137901789921	up
PTCH1	3.32784234285714	2.71610531153846	-0.611737	0.000318939055441113	0.00735176170238968	down
CDIPT	4.72226504285714	3.98097025384615	-0.741295	0.000320052543477428	0.00737075798816778	down
INTS7	3.47057301428571	4.14652	0.675949785714285	0.000322038712640587	0.00740979950286214	up
DTHD1	1.56525718571429	2.62783979230769	1.06258260659341	0.000322427819691104	0.00741205685501092	up
PTGS1	6.05369275714286	4.71150503461538	-1.34219	0.000323252867017093	0.00742432261117438	down
BRAF	5.85064351428571	5.28598998076923	-0.564654	0.00032487911647108	0.00745495132940079	down
PDXP	2.67902091428571	3.35813	0.679110385714284	0.000325641327004233	0.00746571578769111	up
TGM5	4.75705102857143	3.46373079230769	-1.29332	0.000326258071767706	0.0074731289082691	down
LINC00867	2.71103578571429	1.47592557846154	-1.23511	0.000328215142220367	0.00751120205525154	down
CCDC88A	4.75256198571429	5.52552367307692	0.772961687362637	0.000328881064251692	0.00751968544663811	up
PITPNC1	3.6307	4.70656599615385	1.07587089615385	0.000332053608273207	0.00758056528307824	up
NMD3	6.48922435714286	5.70297851538462	-0.786246	0.000332262993104148	0.00758056528307824	down
LOC730102	4.45627257142857	3.74755038461539	-0.708722	0.000332607920839851	0.00758056528307824	down
SLCO2B1	3.09349505714286	4.18142512307692	1.08793006593406	0.000332734167739055	0.00758056528307824	up
TBC1D10C	2.50622	3.21564728846154	0.709428788461539	0.000334055615220717	0.00760387004047086	up
C9orf9	4.52165638571429	3.77652899230769	-0.745127	0.000334827704709792	0.00761463970237777	down
CNN1	4.38887022857143	3.47656498461538	-0.912305	0.000336312196737163	0.00763675765854656	down
IER2	2.80513917142857	3.46328046538461	0.658141293956041	0.000336662616536807	0.00763675765854656	up
RTP4	1.86410717142857	3.03793981538462	1.17383264395604	0.000336876064553189	0.00763675765854656	up
MYO5B	5.41056095714286	4.66186841923077	-0.748693	0.000336999552754361	0.00763675765854656	down
ARID1B	6.06956901428571	5.14497454230769	-0.924594	0.000338802121111634	0.00766718371169386	down
HIST1H2BH	6.05829857142857	7.03268730384615	0.974388732417578	0.00033894424480261	0.00766718371169386	up
RORC	2.75886068571429	2.03829635384615	-0.720564	0.000340732669616067	0.00770080020212142	down
HGSNAT	4.61356884285714	3.88257280384615	-0.730996	0.000341168209121693	0.00770380802707327	down
LOC102724030	4.54171	3.38982025384616	-1.15189	0.000345535091031167	0.00779550425478728	down
NUP85	4.1348	3.56501628461539	-0.569783	0.000346269423582431	0.00780515795404257	down
LOC441728	3.92776191428571	2.01352716615385	-1.91423	0.00034775650244092	0.00783174701474153	down
MAMDC2	3.79415832857143	2.98478311923077	-0.809375	0.000348429284740999	0.00783996670639397	down
TNFRSF10C	3.35799695714286	4.61873370384615	1.2607367467033	0.000349436633104157	0.00785569327607766	up
TXNDC9	3.97841331428571	4.80090543461539	0.822492120329667	0.000352390978163815	0.00791512399013274	up
TSKU	4.52756832857143	3.58823577692308	-0.939333	0.000354526477537601	0.00795607392895174	down
SERPINB9	2.12866165714286	3.5391	1.41044044285714	0.000359938665292774	0.00807042054900726	up
IL2RA	2.62197898571429	3.55129	0.929312414285712	0.000361420681087359	0.00809652257517689	up
TMEM237	4.86582067142857	3.70672357692308	-1.1591	0.000361782796594712	0.00809751284012645	down
LOC339192	1.65171681428571	2.70029084230769	1.04857402802198	0.00036278005472524	0.00810777051870021	up
CRYAB	7.94478898571429	6.74346756538462	-1.20132	0.000362877719418878	0.00810777051870021	down
CPXM1	2.85449	3.65999993846154	0.805511238461539	0.000364206747431723	0.00813033309713708	up
STARD10	4.59261672857143	3.71727375769231	-0.875343	0.000365399526646081	0.00814981728826824	down
RAB39A	1.19658505714286	2.19247173846154	0.99588668131868	0.000367157109312714	0.00818185365818385	up
IGHV4-34	2.01933	3.99589932692308	1.97657092692308	0.000367956805611807	0.00819250681445659	up
TGFBR3	4.57428445714286	3.75938938846154	-0.814895	0.00036864575865328	0.00820067783288882	down
EMX2	4.49783935714286	3.41640070769231	-1.08144	0.000370136512519052	0.00822665541917346	down
AQP1	4.56020581428571	3.73993	-0.82028	0.000370995330806934	0.00823855455185999	down
SERINC3	7.86398945714286	6.98334373461538	-0.880646	0.000371380087440995	0.0082399148146425	down
PCDHGA8	3.04537072857143	2.14045096923077	-0.90492	0.000372307833379354	0.00824613289043958	down
C19orf33	9.05761428571429	7.37060035384615	-1.68701	0.000372780270463937	0.0082475057958509	down
FCHSD2	5.01252274285714	6.08954849615384	1.0770257532967	0.00037301741890072	0.0082475057958509	up
RPS23	4.36537058571429	3.50843316923077	-0.856937	0.000373470536414114	0.00825036256114823	down
ANAPC5	6.26635909457143	5.69754843330769	-0.568811	0.000374667750325221	0.0082696380143273	down
PLEKHO2	4.08813481428571	4.77671515769231	0.68858034340659	0.000376223482962284	0.00829678643682453	up
PRKACB	3.47761528571429	4.13477345769231	0.657158171978019	0.000376959803095225	0.00830583317010249	up
PLA2R1	5.48759955714286	4.25071661923077	-1.23688	0.000378264951111711	0.0083273868364446	down
TMEM43	5.40261451428571	4.44178348076923	-0.960831	0.000379219654147705	0.00834119500068756	down
RHOT1	6.38275	5.48322012307692	-0.899529	0.000379882340102484	0.00834856176423673	down
DSC3	9.03535	7.83430175769231	-1.20105	0.000381925600762874	0.00838623015261307	down
MACROD2	2.53995242857143	1.71037	-0.829584	0.000384766727673286	0.00844133791607776	down
LAMTOR4	4.53228	3.71546261153846	-0.816814	0.000385373046628139	0.00844736391623522	down
KLRC3	0.942858921428571	2.66102860384615	1.71816968241758	0.000386919248417201	0.00847396403820683	up
IDO1	1.79454	3.47919	1.68465	0.000389545177196687	0.00852414536802132	up
ALAD	3.32963731428571	2.66774602307692	-0.661891	0.00039053847211746	0.00852954387162637	down
TNXB	4.12823	3.27381524615385	-0.854415	0.00039084908921311	0.00852954387162637	down
MIR204	2.21072692714286	1.11189481153846	-1.09883	0.000390888941070173	0.00852954387162637	down
PDE9A	3.18754678571429	2.25904866538462	-0.928498	0.000391131374585199	0.00852954387162637	down
KLHDC7B	1.43256805714286	2.88701296538462	1.45444490824176	0.000393587790703281	0.00857576956116619	up
TBC1D32	3.22985	2.58686161923077	-0.642993	0.000394563682161399	0.0085896850840453	down
PHGDH	3.56072948571429	2.76527868076923	-0.795451	0.000396182199433756	0.00861755491185072	down
SLC48A1	2.93776	2.18291028076923	-0.754849	0.000397226860553453	0.00862235247603905	down
MCCC1	5.01477452857143	4.30606036538462	-0.708714	0.000397319136724304	0.00862235247603905	down
RPL13AP20	5.25824714285714	4.41403673846154	-0.84421	0.000397418311290088	0.00862235247603905	down
DTX2P1-UPK3BP1-PMS2P11	6.39641595714286	4.36053135384615	-2.03588	0.000398980184336017	0.00864887172359378	down
PCGF3	5.24693985714286	4.58845928076923	-0.658481	0.00040214832947561	0.00871013613951809	down
EFHC1	3.84625564285714	3.28415856153846	-0.562097	0.000404444350039384	0.00875242314346063	down
PAPPA-AS1	3.03562984285714	3.95747198846154	0.921842145604395	0.00040530744212178	0.00875623669724349	up
CMKLR1	3.91772118571429	4.77353903076923	0.855817845054943	0.000405591063062554	0.00875623669724349	up
HPSE	1.65344	2.45535493076923	0.801910930769231	0.000405651890493005	0.00875623669724349	up
AKR1B10	1.69708458571429	3.56919493076923	1.87211034505494	0.000406606629009751	0.0087694135880672	up
MFSD6	6.70487	5.75827947307692	-0.946592	0.000410037678770076	0.00883593038574671	down
LOC100130100	4.55223715714286	3.38891285384615	-1.16332	0.000410992720358927	0.00884902415913967	down
BCAM	3.47195824285714	2.75036820769231	-0.72159	0.000412590196852051	0.00887203828328413	down
GALT	5.19447472857143	4.19583374230769	-0.998641	0.000412943327429518	0.00887203828328413	down
SNORD3D	2.01328912857143	3.51474	1.50145462142857	0.000413106568410152	0.00887203828328413	up
GNG12	6.91383397142857	5.71763054615385	-1.1962	0.000413533621762812	0.00887372778426333	down
ATN1	4.84782988571429	4.20225906538462	-0.645571	0.000415018769247618	0.0088944783875226	down
OR4N2	0.539470527142857	1.68563478153846	1.1461642543956	0.000415199042156349	0.0088944783875226	up
TSC2	4.18152730757143	3.66188923057692	-0.519638	0.00041563079298878	0.00889624531782959	down
EFHC2	2.41268178571429	1.62805308461538	-0.784629	0.000415983703154436	0.00889632317636159	down
IGKV3-11	2.12181695142857	4.78255329230769	2.66073634087912	0.000416925140269435	0.00890897671795534	up
RXRA	5.20167205714286	4.33342236923077	-0.86825	0.000417971063904956	0.00892383987319626	down
LINC01091	2.90098511428571	2.00989118076923	-0.891094	0.000418718404996217	0.00892896610571567	down
TRAJ49	1.52686685142857	3.54905248615385	2.02218563472527	0.000418912272636733	0.00892896610571567	up
WNK2	2.88450292857143	2.24051695384615	-0.643986	0.0004212301818022	0.00896876711764017	down
CYB5R1	5.37290211428571	4.64096378076923	-0.731938	0.000421539135780056	0.00896876711764017	down
EFS	4.24483235714286	3.59578163846154	-0.649051	0.000422253671028316	0.00896876711764017	down
HIST1H2BJ	1.17973657142857	2.42905876538462	1.24932219395604	0.000422593740526848	0.00896876711764017	up
F2RL1	3.52508184285714	2.70728905384615	-0.817793	0.00042286685650366	0.00896876711764017	down
HOXA5	3.74353241428571	2.78801844615385	-0.955514	0.000422892281743388	0.00896876711764017	down
LOC101929290	2.23565344285714	2.87290123461539	0.637247791758242	0.000425671809279708	0.00902020520313098	up
SNORD41	3.93158862857143	5.45378180384616	1.52219317527472	0.000427881657978533	0.00905949601859618	up
PPARGC1A	5.04983501428571	3.81170802307692	-1.23813	0.000429204764756246	0.00907612520996446	down
IL32	3.14494244285714	4.21403732307692	1.06909488021978	0.000429692057840412	0.00907612520996446	up
NCAPH	2.01780582857143	2.57736	0.559550321428571	0.000429736052892196	0.00907612520996446	up
ANO9	4.23630502857143	3.40178	-0.834525	0.000432236289382252	0.00912136746218339	down
LOC100129550	4.26025062857143	3.52965848846154	-0.730592	0.00043346454150885	0.0091397146827582	down
TNFRSF21	3.60288894285714	4.18078789615385	0.577898953296701	0.000435361532198688	0.0091721204190511	up
METTL18	4.19170848571429	4.75618263461538	0.564474148901095	0.000436513566961554	0.009176737801857	up
C6orf203	2.95200105714286	3.62745063846154	0.67544958131868	0.0004365251231027	0.009176737801857	up
ITGA11	3.71772321428571	2.92402	-0.793708	0.000436661545123893	0.009176737801857	down
PLET1	3.01617738571429	2.08847681538462	-0.927701	0.000438209216142702	0.00919769512791678	down
ZC2HC1A	5.64297914285714	4.60650196923077	-1.03648	0.000438380977790074	0.00919769512791678	down
MIPOL1	3.72917757142857	2.73812542307692	-0.991052	0.000439718439632254	0.00921816327232358	down
FAS-AS1	1.58640567142857	2.45756171538462	0.871156043956043	0.000442557269992455	0.00927004623682386	up
A2M-AS1	4.60269517142857	5.53593301153846	0.933237840109889	0.000443139208445428	0.00927460869212283	up
SMURF1	5.33764402857143	4.63759311153846	-0.700051	0.000443648045942989	0.00927763495748265	down
TCF7L1	3.25265712857143	2.46615	-0.786512	0.000444660414465429	0.00929117753638142	down
CLIC2	3.66997567142857	4.53765953461539	0.86768386318681	0.000447553840602054	0.00934397038850403	up
PDCD4	7.16832951428571	6.42258794615385	-0.745742	0.000449969445728092	0.0093867090517119	down
LGALS3	7.02155	6.36347780769231	-0.658073	0.000450766094734865	0.00938935226370547	down
ZDHHC3	3.75426064285714	3.06768150384615	-0.686579	0.000450833411272105	0.00938935226370547	down
BCL6	5.57629665714286	4.68128	-0.895017	0.000452080061371888	0.00940318863271282	down
CETP	2.49323294285714	3.02719777307692	0.533964830219778	0.000452480609208931	0.00940318863271282	up
PLA2G4C	2.09066757142857	2.75898781923077	0.668320247802197	0.000452605286942245	0.00940318863271282	up
PTBP1	5.55925527142857	4.78730816923077	-0.771947	0.00045398979172125	0.00942426567639116	down
GBP2	6.05342184285714	6.88237218076923	0.828950337912086	0.00045478993857533	0.00943318772430964	up
CLEC4E	1.17748699714286	2.49780711923077	1.32032012208791	0.000456245443868398	0.0094498573752295	up
GALNT1	7.01588795714286	6.11253	-0.903362	0.000456804545345885	0.0094498573752295	down
WFS1	2.67702495714286	2.01386708846154	-0.663158	0.000457216313555353	0.0094498573752295	down
SNORD92	2.84394414285714	3.87258978461538	1.02864564175824	0.000457288537166731	0.0094498573752295	up
WDPCP	3.57971261428571	2.76527250769231	-0.81444	0.000457448633491342	0.0094498573752295	down
CD8B	1.52368614285714	2.30821	0.784522357142857	0.000460921717129585	0.00951388740438221	up
KIAA1549	2.42160479271429	1.90108733796154	-0.520517	0.000462196843467062	0.0095300679055563	down
WISP3	3.26133734285714	2.43861204230769	-0.822725	0.000462453925298088	0.0095300679055563	down
TTC6	2.02362	1.20535647461538	-0.818266	0.000465028216903376	0.00957537082679539	down
IGKV1-5	0.695087057714286	2.95403232307692	2.25894526536264	0.00046719669979103	0.00961225132502208	up
TNIP3	1.01557	1.67830310769231	0.662731017692307	0.0004690553757283	0.00964270336979461	up
SRRT	4.36053	3.81405648534615	-0.546477	0.00047185076043639	0.00969234735409298	down
TRPV6	3.39479	2.37525166538461	-1.01954	0.000472501671413346	0.00969789691584958	down
RPL36	3.97954878571429	3.28627320384615	-0.693276	0.000474731278385373	0.00973581351993063	down
IGLV6-57	0.901635664285714	3.26249816538462	2.3608625010989	0.000475314789720293	0.0097369115795759	up
MTMR3	5.05614	4.40651	-0.64963	0.000475816996659533	0.0097369115795759	down
TP63	6.95986	6.03824179230769	-0.92162	0.00047593164448086	0.0097369115795759	down
ADAR	5.38739242857143	6.18350036538461	0.796107936813184	0.000476450024152788	0.00973969387254868	up
CNTNAP3B	5.22977391428571	3.79617253461538	-1.4336	0.000479641889273851	0.00979707984097375	down
TNS2	4.81774875714286	3.78215614615385	-1.03559	0.000480261255607768	0.0098018705461422	down
SNORD110	5.62730051428571	6.85817090384615	1.23087038956044	0.000481649690714304	0.00981001660135029	up
PREX1	3.00264878571429	3.71639753461538	0.713748748901097	0.000481719453170803	0.00981001660135029	up
ZKSCAN1	5.65485985714286	4.95113732692308	-0.703723	0.000481815820670143	0.00981001660135029	down
IFFO2	7.75542718571429	6.85926608076923	-0.896161	0.000482324731404763	0.00981253453163794	down
CST4	3.86572603785714	3.28276	-0.582963	0.000483290701229426	0.0098243395459016	down
SLCO3A1	4.90187401428571	4.15309203846154	-0.748782	0.000485059107506426	0.0098524246629156	down
SNORD38A	3.16644961428571	2.07410596423077	-1.09234	0.000487387256686697	0.00989175373967981	down
LOC389765	4.85493778571429	3.64412474615385	-1.21081	0.000487772081859285	0.00989175373967981	down
PRG4	5.40044094285714	3.22543265384615	-2.17501	0.000491922717559353	0.00996178550548524	down
TNFRSF17	1.03354	2.30032968076923	1.26678910076923	0.000492007623018351	0.00996178550548524	up
KRT6B	7.18102062857143	9.78032399230769	2.59930336373626	0.000493295755201578	0.00997993342393914	up
TRAF2	2.10487	2.97356432692308	0.868691326923075	0.000494163808565901	0.00998956060950957	up
SETD3	5.91820898571429	5.27251129230769	-0.645698	0.000496275434493255	0.010024291508309	down
LOC102467146	2.64779684285714	1.88709796923077	-0.760699	0.000497799764532401	0.0100471139480228	down
TRAJ12	1.83238607142857	4.33921	2.50682363857143	0.000498695390234902	0.0100514753556076	up
LOC102031319	2.62679071428571	3.44162523461539	0.814834520329668	0.0004988051057865	0.0100514753556076	up
PCBP4	2.76676001428571	2.14571229615385	-0.621048	0.000500377177154487	0.0100751834618988	down
SLC6A12	1.9196	2.55105579615385	0.631451196153846	0.000501508056528527	0.0100899776523208	up
SH3RF1	3.59745	3.01774359230769	-0.579702	0.000502150673251298	0.0100949327532627	down
HERC3	5.50694155714286	4.80118883076923	-0.705753	0.000504274293392228	0.0101296297531494	down
SPSB1	3.51172680871429	2.99967371907692	-0.512053	0.000505316268571964	0.0101425616050406	down
CCL4L2	2.16222032857143	3.71731404615385	1.55509371758242	0.00050631986607065	0.0101471185732792	up
TBC1D8	4.61568205714286	3.82848701923077	-0.787195	0.000506827782085481	0.0101471185732792	down
TRAV4	3.04858137142857	4.26660666923077	1.2180252978022	0.00050702839017699	0.0101471185732792	up
FASTKD1	3.69792518571429	4.23000721153846	0.532082025824175	0.000507136820061419	0.0101471185732792	up
CLEC4C	1.54293	2.95944478230769	1.41651048230769	0.000512523891335462	0.0102402460548944	up
FPR1	3.06737512857143	4.51061782307692	1.44324269450549	0.00051259525421029	0.0102402460548944	up
GPBAR1	3.11206304285714	3.78987	0.677802707142857	0.000513678978289251	0.0102513999441766	up
MIR4698	1.41955907142857	2.26834567307692	0.848786601648351	0.000513958530435144	0.0102513999441766	up
GIMAP8	3.01216365714286	3.92433307692308	0.912169419780219	0.000514461029051426	0.0102533934827612	up
LTBP1	4.23070807142857	5.09926761923077	0.868559547802194	0.000515349468438216	0.0102630698284517	up
MT1F	6.14632117142857	7.03216395384615	0.885842782417579	0.00051652051200066	0.0102783546571631	up
PRODH	1.84732538571429	1.18339108384615	-0.663934	0.000517939157719157	0.0102985388651558	down
GPHN	4.54635867142857	3.73475409615385	-0.811605	0.000519103572379504	0.0103073764025302	down
FKRP	2.06073871428571	2.72017761538461	0.6594389010989	0.000519192961581654	0.0103073764025302	up
MRPL38	4.49974592857143	3.84736631153846	-0.65238	0.000519966388693528	0.0103099249000924	down
LOC102723877	2.42506665714286	1.75511047692308	-0.669956	0.000520130874194919	0.0103099249000924	down
USP17L5	3.62372465714286	2.06267591923077	-1.56105	0.000521051399211835	0.0103201401161156	down
LOC101928451	6.49972648571429	5.84627737692308	-0.653449	0.00052175794597886	0.01032610461696	down
GLI3	6.13802882857143	5.32166403846154	-0.816365	0.000522504156797342	0.0103328442374108	down
BASP1	6.23655757142857	7.04679614230769	0.81023857087912	0.000523522635963942	0.0103449534993309	up
RPARP-AS1	3.47310561428571	2.83274059230769	-0.640365	0.000526358925839082	0.0103848862897345	down
KMO	1.41061192857143	2.24425974615385	0.833647817582417	0.000526928320278768	0.0103880737196753	up
ID4	5.09831	4.11673705384615	-0.981578	0.000527971475510677	0.0104005889038921	down
IGHV1-24	2.26540995714286	3.48557203076923	1.22016207362637	0.00053104408490981	0.0104530323699674	up
YTHDC1	6.02827025714286	5.41871268076923	-0.609558	0.000532358961650282	0.0104708224804589	down
SNORD32A	5.84268571428571	7.04179492692308	1.19910921263736	0.000533892683615215	0.0104928862225024	up
LOC100129361	3.97392407142857	4.60306702692308	0.629142955494502	0.000535168210278971	0.0105098454001663	up
UBA52	8.74599764285714	8.12057026153846	-0.625427	0.000537215934399691	0.0105419314831237	down
ALDH2	5.47783252857143	4.75366555384616	-0.724167	0.000538362236881772	0.0105562929450467	down
MIAT	1.71860482857143	2.53932120384615	0.820716375274724	0.00053881567769448	0.0105570570204278	up
TRAJ43	1.50132234885714	3.06137771538462	1.56005536652747	0.000540850799784594	0.0105887861040072	up
CCDC84	6.24033452642857	5.70652638130769	-0.533808	0.000541534985335651	0.0105940381040587	down
ACSF2	3.01981412857143	2.25600403461538	-0.76381	0.000543486128276136	0.0106240484829789	down
GJB4	3.89249541428571	3.00647136923077	-0.886024	0.000545271306828256	0.0106507710553854	down
SSH2	4.20827798571429	4.88587441923077	0.677596433516481	0.000546234405190738	0.0106614073062171	up
IKBKE	1.96057198571429	2.82575049230769	0.865178506593405	0.000550869436344239	0.0107354211271034	up
SPTBN1	6.71495872857143	6.05634	-0.658622	0.00055192493029402	0.0107477675072775	down
TRIM21	3.26072005714286	4.07423278076923	0.813512723626372	0.000557523260220226	0.010848491184927	up
BTAF1	6.81360968571428	5.99986	-0.81375	0.000559182765740478	0.010871339327991	down
C1orf54	4.25418548571429	5.07158042692308	0.817394941208792	0.000559551091790516	0.010871339327991	up
TRAV29DV5	0.774835497428571	2.25301089230769	1.47817539487912	0.000561748248135873	0.0109057085581317	up
CST7	3.91694884285714	4.95297183846154	1.03602299560439	0.00056495134656867	0.010959539793184	up
VPS13A-AS1	2.11403	1.56317	-0.550855	0.00056598082571022	0.010971154955605	down
CAMTA2	4.29075418014286	3.75142020176923	-0.539334	0.000570325042601407	0.0110469575361981	down
PDLIM5	5.04717374285714	4.42797804615385	-0.619196	0.000571393679114523	0.011059246505111	down
JUP	7.35395474285714	6.08757387692308	-1.26638	0.00057233571618676	0.0110690683576256	down
SRGAP2	5.52732252857143	4.65577201153846	-0.871551	0.000574107062582291	0.0110949021176279	down
PPP1R12B	5.08134008571429	4.31880033076923	-0.76254	0.000579013433537933	0.011181236668419	down
PHB2	5.73755744285714	5.12036961923077	-0.617188	0.000579815432517483	0.0111882415770097	down
SSFA2	6.41332247142857	5.70358894615385	-0.709734	0.000580450411009069	0.0111920154570871	down
CEP95	6.22425	5.47700086538462	-0.747245	0.000583183983287218	0.011232585608588	down
RB1CC1	6.29029092857143	5.63600817307692	-0.654283	0.000583436486991558	0.011232585608588	down
CYB5R2	4.48179682857143	3.67997668846154	-0.80182	0.000585619513584495	0.0112660986635277	down
GPR126	4.74744378571429	4.14571498076923	-0.601729	0.000588461782153648	0.0113063353446931	down
MIR4275	3.37581681428571	4.58823862692308	1.21242181263736	0.000589123937323026	0.0113063353446931	up
NAP1L5	5.17517972857143	4.27204	-0.903138	0.00058946632293724	0.0113063353446931	down
LOC100506882	1.71881287142857	2.35056190384615	0.631749032417582	0.000589486605855773	0.0113063353446931	up
MYLK-AS1	4.36049665714286	3.46845268076923	-0.892044	0.000594119567813812	0.0113866211525851	down
MIR567	3.62492535714286	2.61433	-1.0106	0.000595350750297301	0.0114016383164079	down
FBXW7	5.67367175714286	4.80033	-0.873343	0.0005961532149569	0.0114084286537695	down
ARHGAP40	3.10834973242857	2.49839910653846	-0.609951	0.000598094932414354	0.0114284141211748	down
MKI67	3.42618025714286	4.31708211923077	0.89090186208791	0.000601663705616124	0.0114879881902161	up
EVA1C	4.10168298571429	3.37186	-0.729825	0.000607421338761554	0.0115630730335067	down
SMAD4	5.73829477142857	5.05724921153846	-0.681046	0.000607690599325639	0.0115630730335067	down
KIR3DL3	3.07269582857143	2.09295018730769	-0.979746	0.000607900324183722	0.0115630730335067	down
SMG6	4.57437254285714	3.90278031153846	-0.671592	0.000608101692049223	0.0115630730335067	down
TNFRSF1B	2.84569144285714	3.73358370769231	0.887892264835164	0.000608103252041252	0.0115630730335067	up
ZSCAN31	1.54279457142857	2.33848741538461	0.795692843956042	0.000608543180372065	0.0115630730335067	up
JAG1	5.65576	4.74060815769231	-0.915153	0.000608773936552649	0.0115630730335067	down
ANKRD55	1.16597570857143	1.67246319615385	0.506487487582417	0.000610465503156154	0.0115865624671315	up
LOC101927886	2.22516302857143	3.104	0.87883447142857	0.000611255778877533	0.0115929232641769	up
FAM111A	4.51068	5.11888458846154	0.608208088461536	0.000613129010367998	0.0116197983802703	up
SLC29A1	4.72180192857143	3.94402013846154	-0.777782	0.000615286143835354	0.0116520099402456	down
DNAJA1P5	3.08756335714286	1.84913174330769	-1.23843	0.000616908525678371	0.0116666008273008	down
CDC42BPA	5.18286038571429	4.48881066923077	-0.69405	0.00061742792924138	0.0116666008273008	down
HDC	3.1229	2.25896912307692	-0.863931	0.000617430721809177	0.0116666008273008	down
MIR205HG	7.43835	6.70152005384615	-0.73683	0.000620492266136303	0.0117157587181303	down
IFNG-AS1	1.53657227142857	2.50865366538462	0.972081393956044	0.000621324827105344	0.0117227886453335	up
WFDC5	6.18844224285714	4.88879173461538	-1.29965	0.000624630413002286	0.0117764331973214	down
NR3C2	3.84753895714286	3.12481653461538	-0.722722	0.000625551200869755	0.0117774936883555	down
PSMB10	2.33829511428571	2.90217891538461	0.5638838010989	0.000625611438904832	0.0117774936883555	up
LINC00852	3.67256208571429	2.96216747307692	-0.710395	0.000626323607594859	0.011782192473448	down
NRN1	3.74032102857143	2.81293	-0.927387	0.000627190506060122	0.0117886603068045	down
GAPT	2.61457504285714	3.95144	1.33686950714285	0.000628530568916686	0.0117886603068045	up
LPIN2	3.20962941428571	3.90010792692308	0.690478512637361	0.00062893267816603	0.0117886603068045	up
EID3	2.39751461428571	2.97230092307692	0.574786308791207	0.000628970671904159	0.0117886603068045	up
RASGRP3	2.76730072857143	3.63468239615385	0.867381667582417	0.000629458953976239	0.0117886603068045	up
HES1	6.05094261428571	5.23885853461538	-0.812084	0.000629877749131743	0.0117886603068045	down
IGKV2D-24	1.94691259542857	4.68061961153846	2.73370701610989	0.000629907215168659	0.0117886603068045	up
SNORD119	0.662505	1.30879696538461	0.646291955384615	0.000630750125805868	0.0117957683218805	up
DIP2B	5.38950255714286	4.64810063461538	-0.741402	0.000632188027094838	0.0118139847675221	down
SPATA18	4.05608	3.32510636923077	-0.730976	0.000633872039793395	0.0118367703266698	down
DUSP2	3.51065024285714	4.19452069615385	0.683870453296703	0.00063495544531823	0.0118483151265206	up
IGHV4-28	0.944160637142857	2.65972966576923	1.71556902862637	0.000635438694883768	0.011848652267485	up
MAPK3	5.70675245714286	4.87211531153846	-0.834637	0.000638296364083908	0.0118932309360506	down
LINC01422	3.88882697142857	3.03092025769231	-0.857907	0.000640113283765435	0.0119183665575946	down
CABLES1	4.21057717142857	3.60388702307692	-0.60669	0.000641054645861662	0.0119271752262545	down
LINC01473	2.85102832857143	1.96886692884615	-0.882161	0.000646729537175088	0.012023976672545	down
ZNF80	1.87012498571429	2.61253058461539	0.742405598901098	0.000647722825518478	0.0120336601668717	up
IGF1	3.32247157142857	4.54452476538462	1.22205319395604	0.000648389810732483	0.0120372717705299	up
ADK	6.63765541428571	5.86256701153846	-0.775088	0.000648901805137898	0.0120380028249581	down
MIR890	2.7791	1.21725304192308	-1.56185	0.000653438943685822	0.0121133503163185	down
LINC01094	2.09384497142857	2.72530503846154	0.631460067032966	0.000653974221357967	0.0121144562852427	up
CSNK2B	7.84035388571429	7.23944	-0.600917	0.000654747948938392	0.0121191677765612	down
KLF10	5.72894674285714	5.00587581923077	-0.723071	0.000655467886645787	0.0121191677765612	down
FLI1	3.10573011428571	3.82002538846154	0.714295274175824	0.000655802037775361	0.0121191677765612	up
SNORD79	6.16254927142857	7.26314	1.10059082857143	0.000656131771971179	0.0121191677765612	up
C15orf59	3.81157044285714	2.95412861923077	-0.857442	0.000660510089962784	0.0121911974648131	down
USP40	3.93105388571429	3.30832263846154	-0.622731	0.000670743129017414	0.012371106617815	down
PCDHB19P	2.27472567142857	1.62169211153846	-0.653034	0.000679701741656739	0.0125211035495892	down
ZNF235	2.30624434285714	3.10158179230769	0.795337449450549	0.000680499588003848	0.0125211035495892	up
IL10	1.39156711428571	2.06105762692308	0.669490512637362	0.000680960678828385	0.0125211035495892	up
KLK1	4.58965817142857	3.77451195769231	-0.815146	0.000681328970449624	0.0125211035495892	down
LOC101927187	3.97089822857143	2.96452738076923	-1.00637	0.000681333654734037	0.0125211035495892	down
SNORD33	6.19041541428571	7.25255766923077	1.06214225494505	0.000682950477411038	0.0125417675631842	up
ZC3H13	6.40553131957143	5.87611836126923	-0.529413	0.000683936302466186	0.0125508224496515	down
KLHL6	2.55507828571429	3.45631380769231	0.901235521978022	0.000688995338642228	0.0126274979645037	up
PML	2.93686418571429	3.77818818076923	0.841323995054943	0.000689106127386445	0.0126274979645037	up
PRR12	5.18761981428572	4.46742176153846	-0.720198	0.000689624947614028	0.012627920230537	down
HIST3H2BB	2.25236648571429	3.47563761923077	1.22327113351648	0.000691491891588661	0.0126530100363899	up
TCF25	5.39994371428571	4.76659254230769	-0.633351	0.000692250322935373	0.012657794670127	down
MTURN	4.73309924285714	3.85011654230769	-0.882983	0.000696187722137898	0.0127206581567966	down
FGL2	6.05369181428571	7.18729796153846	1.13360614725274	0.000697476062547219	0.0127350629312833	up
PNRC1	6.77040967142857	6.18285631538461	-0.587553	0.000699038022255752	0.0127544394447538	down
PMP22	7.65815311428572	6.76999905384615	-0.888154	0.00070156655334635	0.0127914113674194	down
CD5	2.26592	3.04652561923077	0.780602719230768	0.000703028931067035	0.0128089055101634	up
CHI3L2	1.74304611428571	2.96097016923077	1.21792405494505	0.000704065440017676	0.0128110073482925	up
RPL35A	6.63438838571429	5.81663993846154	-0.817748	0.000704150221334438	0.0128110073482925	down
CCR4	2.26845075714286	3.58183240769231	1.31338165054945	0.000707881845280368	0.0128697062677632	up
SPTBN2	3.85340087142857	3.05280318846154	-0.800598	0.000709558000488363	0.0128887461835831	down
SNX33	3.89531102857143	2.91237322307692	-0.982938	0.00070994114465734	0.0128887461835831	down
PHF11	5.43078844285714	6.18940875384615	0.758620310989009	0.000712252280020452	0.0129214941769237	up
DCP2	4.19531191428571	4.88925400769231	0.693942093406593	0.000713120665060408	0.012928040184878	up
MACROD1	3.47103388571429	2.75628	-0.714755	0.000713933862966064	0.0129335771149421	down
C1QTNF9B	1.89669	0.726012903653846	-1.17068	0.000715303129110474	0.012949172709007	down
POLA1	4.62765358571429	4.05073928461539	-0.576914	0.000719305634504644	0.0130123819719231	down
FAM127C	2.69503271428571	2.01434012307692	-0.680693	0.00072829796553391	0.0131657043861705	down
CACNB1	3.71619401428571	3.12680229615385	-0.589392	0.000729696775655888	0.0131816358671852	down
CD274	2.25598461428571	3.33512731538462	1.0791427010989	0.000730474490494538	0.0131863329180626	up
FAM49A	2.86947	3.93134	1.06187	0.000734568588487088	0.0132508473918942	up
PPIL6	1.95278232857143	1.40032471923077	-0.552458	0.000736159946017101	0.0132621279058578	down
ZDHHC9	5.71283635714286	4.90730885384615	-0.805528	0.000736235281649048	0.0132621279058578	down
FAM65B	2.6834	3.91261228846154	1.22921398846154	0.0007382400345348	0.0132888423460324	up
LOC101929719	3.64774775714286	2.59149988076923	-1.05625	0.000740331083102281	0.0133170713401823	down
CYTH4	2.42226232857143	3.33757421923077	0.915311890659338	0.00074179621954657	0.0133340095328657	up
TMEM116	4.03868652857143	3.24517	-0.793512	0.000742611638708844	0.0133352992825543	down
FNBP1L	5.79713581428572	4.57715176153846	-1.21998	0.000742915067407819	0.0133352992825543	down
ZFX	3.72645194285714	4.29605	0.569598507142854	0.000746212379063751	0.0133840689324284	up
CDCA2	1.36973315714286	1.92122324615385	0.551490089010989	0.000746831386452292	0.0133840689324284	up
ST3GAL6	4.12736911428571	3.49277426153846	-0.634595	0.000747480933934971	0.0133840689324284	down
MID2	4.73891828571429	3.85543678846154	-0.883481	0.000748230519278356	0.0133840689324284	down
NRG4	2.80928517142857	1.99598119230769	-0.813304	0.000748259360047821	0.0133840689324284	down
TOMM20	6.42122787142857	5.63228	-0.788948	0.000751591556347727	0.013424816642169	down
UCP2	3.45762	4.65992802307692	1.20230672307693	0.000753185291101422	0.01344385602638	up
TLR4	3.39425801428571	4.33773871923077	0.943480704945054	0.000754634655946635	0.0134602936425888	up
BRCA2	3.01452171428571	3.81131122307692	0.796789508791205	0.000757468539793659	0.0134919448790799	up
EFNB1	4.21829995714286	3.38296577692308	-0.835334	0.000758040963337999	0.0134927053649072	down
MIR597	5.54201592857143	4.55038372692308	-0.991632	0.000760903897394576	0.0135197460432457	down
FGD1	3.50613367871429	2.97911007211538	-0.527024	0.000761130111494479	0.0135197460432457	down
ATG4C	2.57126095714286	3.31127324615385	0.740012289010987	0.00076115251957184	0.0135197460432457	up
NARS2	2.89720585714286	2.23753576923077	-0.65967	0.000763788014735312	0.0135571041974377	down
LOC102724141	2.11304	3.33786461153846	1.22482301153846	0.000765381719065279	0.013575702149247	up
ARID5A	3.00761	3.64991	0.642294600000001	0.000765901770188367	0.013575702149247	up
ERAP2	4.46777	5.85194324615384	1.38416824615384	0.000766852664146443	0.0135831044565188	up
NCKAP1	7.75359057142857	6.79885931923077	-0.954731	0.000767895292448701	0.0135850499878472	down
ILK	6.45884	5.63468336153846	-0.824161	0.000768029209002393	0.0135850499878472	down
LOC729609	1.34012	2.05739752307692	0.717277523076922	0.000769468966174281	0.0136010715041118	up
RNF44	5.12330912857143	4.29263380769231	-0.830675	0.000771013953373715	0.0136189295467281	down
UBA7	3.11490872857143	3.77620144230769	0.661292713736261	0.000774862481095892	0.0136743672932013	up
RALGDS	5.27268338571429	4.43974121153846	-0.832942	0.000775306088645156	0.0136743672932013	down
LY6G6C	6.93933212857143	5.58204	-1.35729	0.000775763053616895	0.0136743672932013	down
ATP7A	4.65990531428571	3.86568905384615	-0.794216	0.000779124415583472	0.0137217785239416	down
PAQR7	4.35682502857143	3.36519573076923	-0.991629	0.000780062381829335	0.0137217785239416	down
PTPRO	1.70096334157143	2.25165374873077	0.550690407159339	0.000780068913771248	0.0137217785239416	up
WDR60	4.74806737142857	4.08704554230769	-0.661022	0.000784420979884747	0.0137816391625799	down
RIC3	3.80968888571429	3.00899949615385	-0.800689	0.000784554072699969	0.0137816391625799	down
SMARCC2	6.07569	5.55892	-0.516766	0.000788011142125006	0.013826014906978	down
ME2	3.98318765714286	4.80557129615385	0.822383639010987	0.000788165900236821	0.013826014906978	up
MCC	4.49563062857143	3.82122497692308	-0.674406	0.000788735570066008	0.0138264856883354	down
PAFAH1B3	1.76063	2.299	0.538378799999998	0.000790186791348098	0.0138423987361949	up
TSC1	5.64381784285714	4.91571668076923	-0.728101	0.000792441875548977	0.0138723622076344	down
IMPDH2	6.16929581428572	5.01471807692308	-1.15458	0.00079348690161414	0.0138811159828391	down
LONP2	5.51815518571428	4.88659628461538	-0.631559	0.000795935180484948	0.0139143891435361	down
SGMS1	5.07404945714286	4.36352182307692	-0.710528	0.000796988496801518	0.0139232469149736	down
LOC102723946	2.54109365714286	1.54704308076923	-0.994051	0.000798078694231111	0.0139327364090203	down
TRGC2	0.991142225714286	2.56098577038461	1.56984354467033	0.000801644670695863	0.0139854050734893	up
IGKV1-16	4.97119	7.13786520769231	2.16667620769231	0.000803927456601215	0.0140075264459867	up
CA12	6.54509178571428	5.63566470384615	-0.909427	0.000804012550117094	0.0140075264459867	down
C5orf46	5.91561455714286	4.60620723461538	-1.30941	0.000810424358001537	0.0141095822437848	down
SIGLEC7	2.09298942857143	2.80424099230769	0.711251563736263	0.000812485853032059	0.0141358109034013	up
PTPRF	5.10946505714286	4.28545030384615	-0.824015	0.00082030722072272	0.0142621469071866	down
PTGDR	1.78139	2.59622495384615	0.814836253846153	0.000823154081004333	0.0142927152754353	up
CRIP1	7.48581535714286	6.35608270384615	-1.12973	0.000823187676536594	0.0142927152754353	down
MBNL2	7.18846324285714	6.32563806538462	-0.862825	0.000825642165337783	0.0143210400873762	down
CCL13	4.85940694285714	6.27917903846154	1.41977209560439	0.000825943539254666	0.0143210400873762	up
MIR99A	5.11925578571429	3.95231405769231	-1.16694	0.000826653158758159	0.0143235936100198	down
TRAJ47	1.95739077142857	4.28698928461538	2.32959851318681	0.00082800367532497	0.0143372410701579	up
HLA-F	4.97309625714286	5.56606193846154	0.592965681318677	0.000831607337779199	0.0143898576770204	up
RNASE3	2.14034848571429	1.26157512538462	-0.878773	0.000832835624276398	0.0144013280284753	down
INTS6	3.97139	4.50463307696154	0.533245554961537	0.00083534635065641	0.0144349436211461	up
MAL2	7.40694435714286	6.01226401538462	-1.39468	0.000839698034177086	0.0145003041549319	down
HLA-H	2.31188761428571	3.25542033076923	0.943532716483515	0.000840675964446705	0.0145073560233212	up
TACC3	1.93876457142857	2.53887838846154	0.600113817032966	0.00084484065894197	0.014563508097341	up
KLRG1	1.44996642142857	2.34419779615385	0.894231374725273	0.000845073415565545	0.014563508097341	up
HMGN2P46	1.72268885714286	2.25544556923077	0.532756712087912	0.000851580093313034	0.0146657177530604	up
FAM131A	3.46267361428571	2.85185343461538	-0.61082	0.000854948847000026	0.0147115083777737	down
DDIT3	2.74291882857143	3.39951518846154	0.656596359890109	0.000855896849785906	0.0147115083777737	up
GGT6	3.8818	3.23142683846154	-0.650376	0.000855971709625088	0.0147115083777737	down
OR5R1	2.23156751428571	1.46100030461538	-0.770567	0.000857167259676792	0.014721697435516	down
BORA	2.92838695714286	3.67691885384615	0.748531896703297	0.00085772050544956	0.014721697435516	up
FAM13A-AS1	4.60162687142857	3.78693169615385	-0.814695	0.00086315588254198	0.0148050124472908	down
SNRNP70	7.05841895714286	6.50485903461538	-0.55356	0.000865924223713283	0.0148337871867645	down
MPRIP	4.56614115714286	3.91169	-0.654452	0.000866492793888893	0.0148337871867645	down
LRP8	2.75408	3.36548733076923	0.611411230769228	0.000866580634207749	0.0148337871867645	up
HIPK3	6.40065918571428	5.87594121153846	-0.524718	0.000873649784862583	0.0149447506180221	down
SPRR2B	1.33165104714286	4.55096477538461	3.21931372824176	0.000875925198873739	0.014973617946653	up
WEE1	5.77141751428571	4.61664141923077	-1.15478	0.000876936154445777	0.0149808456001934	down
CTSL	3.75095074285714	5.40275941923077	1.65180867637362	0.00087945791774066	0.0150138556452898	up
NRL	1.56909	2.28970238846154	0.720614388461538	0.000880138415452062	0.0150154089618081	up
HIST1H2BN	3.62664452857143	4.49992	0.873275521428571	0.000880979335430576	0.0150196952160323	up
ST6GAL1	3.82397038571429	4.69586	0.871892114285714	0.000885330241414483	0.0150837769759654	up
C12orf75	5.64028465714286	6.56553571538462	0.925251058241753	0.000886931160125008	0.0150909119594709	up
RPL41	4.49672102857143	5.23414731153846	0.737426282967032	0.000886933972098778	0.0150909119594709	up
TRIT1	4.11760915714286	3.39223378461538	-0.725375	0.000887777700410604	0.0150951841169282	down
ARID2	5.72757724285714	4.97040579615385	-0.757171	0.000888994288604436	0.0151057862075007	down
PPP1R13B	5.09234078571429	4.31458308076923	-0.777758	0.000893438035496366	0.0151711734680853	down
SNORA33	7.94663402857143	8.85413882307692	0.907504794505486	0.00089493899630235	0.0151865364255944	up
TEX30	1.51270898571429	2.25934455384615	0.746635568131865	0.000903411205558709	0.0153200977475272	up
ERI1	2.57405848571429	3.34504992307692	0.770991437362636	0.000904178647517639	0.0153229103998149	up
TACR1	2.62202388571429	1.93965844230769	-0.682365	0.000906121833715932	0.0153456311346932	down
ABCD2	1.27539	1.96954981923077	0.694157679230768	0.00090804528335442	0.0153643632688365	up
HMGCS2	2.23575822857143	1.71445963461538	-0.521299	0.000908434340342652	0.0153643632688365	down
SNORD31	5.80446155714286	4.35624113461538	-1.44822	0.000917992003584086	0.0155157095708628	down
UNC13D	2.37706175714286	2.93370552692308	0.556643769780219	0.000919757095138045	0.0155352340651599	up
CCDC69	3.23028651428571	4.16931035769231	0.939023843406593	0.000927540746481668	0.0156363020725145	up
SATB2	3.60389717142857	2.95347477307692	-0.650422	0.000927563971565856	0.0156363020725145	down
MIR20B	2.33344782285714	0.905525818884615	-1.42792	0.000927582444017485	0.0156363020725145	down
ZNF92	2.86476502857143	3.88064718846154	1.01588215989011	0.000929784688098149	0.015663059385283	up
ERP29	6.01288181428571	5.36617812307693	-0.646704	0.000935093741948191	0.0157369987951803	down
DUOX2	2.47118722857143	1.81930329230769	-0.651884	0.000937146118055842	0.0157369987951803	down
LRMP	3.44234237142857	4.50242606538462	1.06008369395604	0.000938088118624342	0.0157369987951803	up
APPL2	5.89348028571429	5.04180132307692	-0.851679	0.000938301964023725	0.0157369987951803	down
MAP1LC3B2	3.50695605714286	2.40817220384615	-1.09878	0.00093840997137799	0.0157369987951803	down
AKIRIN2	5.49460741428571	6.40518048076923	0.910573066483513	0.000938547431491705	0.0157369987951803	up
OR2G6	2.69405894285714	1.62198289384615	-1.07208	0.00093861452684905	0.0157369987951803	down
SPN	2.42693624285714	3.39079763076923	0.963861387912087	0.000939116570557657	0.0157369987951803	up
ZNF574	4.58105542857143	4.009	-0.572055	0.000943371018211556	0.0157978982280516	down
LOC101929476	3.50343	1.96499729346154	-1.53843	0.000950939065119091	0.0159141714373511	down
SNORD68	5.92408	7.39414116923077	1.47006126923077	0.000955850719994381	0.0159759866154685	up
MAP3K8	4.6926	5.28975773076923	0.597156030769228	0.000955887228690432	0.0159759866154685	up
GSTO2	4.47609391428571	3.74600297692308	-0.730091	0.000959718054414004	0.0160294941403142	down
MIR3911	5.55134492857143	4.21375810384615	-1.33759	0.000964484301760666	0.0160985449869895	down
C12orf73	2.03100521428571	2.77476703846154	0.743761824175823	0.000967200352584547	0.0161300790340672	up
AKAP9	6.01344348571429	5.34303383461538	-0.67041	0.000967640091243168	0.0161300790340672	down
MIR711	1.08239618571429	1.88471210884615	0.802315923131868	0.00097126224696695	0.0161747956440959	up
CEP44	3.10321	2.57691083461538	-0.526299	0.00097208787453029	0.0161747956440959	down
LOC100505664	3.58546494285714	2.45000455769231	-1.13546	0.0009722277150921	0.0161747956440959	down
EPGN	1.76177557142857	3.54051910115385	1.77874352972527	0.000981433399448621	0.0163172911993184	up
TRBV6-4	2.32633437142857	1.44977652461538	-0.876558	0.000983133192612481	0.01633488946447	down
LRRC16B	2.95229	2.42086024230769	-0.531426	0.000984783911788192	0.0163446501816625	down
VTRNA1-3	3.14731618571429	4.36205974230769	1.21474355659341	0.000988138369711558	0.0163859846451322	up
WDFY3	5.60781191328572	5.02394007492308	-0.583872	0.000991332257696187	0.0164273000560315	down
TNFRSF10B	2.42983047142857	3.08873932692308	0.658908855494504	0.000991919731701796	0.0164273000560315	up
LY9	2.74792272857143	3.52772	0.779797021428567	0.00099301734698545	0.0164347919721029	up
RCL1	4.68052344285714	4.01820373846154	-0.66232	0.000994885738061546	0.0164550224897179	down
FBXO27	4.12084232857143	3.47503978461538	-0.645803	0.000997660296895232	0.0164902046867089	down
TRAV8-3	1.08719	2.20741334230769	1.12022274030769	0.00100540370715333	0.0165959989048956	up
ZYG11B	4.76694551428572	4.18559507307692	-0.58135	0.00100562782894255	0.0165959989048956	down
LOC100507195	1.08128812857143	1.94424846153846	0.862960332967032	0.00100601555923045	0.0165959989048956	up
ZNF507	4.42098182857143	3.85439578846154	-0.566586	0.00101082058457484	0.0166644732101656	down
NIT2	5.58705431428571	4.73341178076923	-0.853643	0.00101325577130959	0.0166938148454247	down
LINC00426	2.37092122857143	3.56369789615385	1.19277666758242	0.00102071416832724	0.0168058245516892	up
MIR331	1.53576238571429	2.35475	0.818986564285712	0.00102229361320839	0.0168209564741802	up
PVRL4	4.29799631428571	3.43689458846154	-0.861102	0.00102504488649297	0.0168553378333521	down
FAIM3	2.40391	3.59353844615385	1.18963064615385	0.00102604858861572	0.0168609571616975	up
SNORD56B	4.07222958571429	5.36218920384615	1.28995961813187	0.00102906992343189	0.0168997034298734	up
TMEM176A	3.82020182857143	4.99625427692308	1.17605244835165	0.00103109077858337	0.0169219290059537	up
HLA-B	5.55104175714286	6.24685843076923	0.695816673626372	0.00103175202175989	0.0169219290059537	up
LNX1	4.05697327142857	3.18853189615385	-0.868441	0.00103278270962636	0.0169252473392148	down
METTL17	4.26116471285714	3.70121954342308	-0.559945	0.00103328332662554	0.0169252473392148	down
ETS1	4.68936	5.47513863461539	0.785778034615382	0.00103491737802225	0.0169411185961471	up
MEI1	1.24739677142857	1.79531031153846	0.54791354010989	0.00103995074660916	0.0170125789768028	up
HEBP2	7.43922285714286	6.51609	-0.923131	0.00105312821118373	0.0172060478942019	down
KIAA0125	1.01659689571429	2.32254108923077	1.30594419351648	0.00105532651299008	0.017230911289981	up
TTC37	6.31105604285714	5.62804543076923	-0.683011	0.00105658646843172	0.0172404317344166	down
ATM	4.99031917142857	5.75034456923077	0.760025397802196	0.00105760188587628	0.0172432982360507	up
GSTM4	3.80215878571429	2.89241868846154	-0.90974	0.00105811609842359	0.0172432982360507	down
IGF1R	4.37703732857143	3.65721940384616	-0.719818	0.00106013537747922	0.0172600518690728	down
AQP5	4.80855	3.52004179230769	-1.28851	0.00106049943759958	0.0172600518690728	down
THBS3	3.10015091428571	2.50841542692308	-0.591735	0.0010703532326998	0.0173981922081025	down
DLG2	2.82686078571429	2.14485176538462	-0.682009	0.00107207904948948	0.0174151310392516	down
ACER1	4.57333338571429	3.43942380769231	-1.13391	0.00107823633565157	0.0174820147434832	down
SNORD100	5.13295171428571	6.40796631153846	1.27501459725275	0.00107825547336234	0.0174820147434832	up
DLGAP1-AS1	3.10643935714286	3.86638402692308	0.759944669780218	0.00107980623227475	0.0174960207011897	up
GPR115	3.94908	3.10136319615385	-0.847719	0.0010871372884557	0.0176023459774728	down
MYADM	5.47523247142857	4.72345501153846	-0.751777	0.0010877504836301	0.0176023459774728	down
ARRDC4	5.23740601428571	4.45427876538461	-0.783127	0.00108890700914203	0.0176098732887979	down
BAP1	4.36290984285714	3.82815473076923	-0.534755	0.0010954791299052	0.0177049168260249	down
DEGS1	7.92317318571429	7.02200206538461	-0.901171	0.00109773331429991	0.0177283579658032	down
EXTL1	2.25906584285714	1.51091749115385	-0.748148	0.00109832157630393	0.0177283579658032	down
UBAP2	5.74624235042857	5.24248071915385	-0.503762	0.0011001457242222	0.0177454041088312	down
GSS	4.27804517142857	3.67943915384615	-0.598606	0.00110187442872077	0.0177454041088312	down
LOC101927379	0.554199011428571	1.11742843346154	0.563229422032967	0.00110216439480864	0.0177454041088312	up
SLC2A1	5.31950975714286	4.30537271923077	-1.01414	0.0011064701408725	0.0178034750209498	down
GNLY	1.91343649428571	3.38347964615385	1.47004315186813	0.00110887207277249	0.0178308589429218	up
LOC100507316	4.34545661428571	3.43831821153846	-0.907138	0.00111129891063217	0.0178545484625435	down
KLF3	7.27187822857143	6.64684416153846	-0.625034	0.00111352739658926	0.0178718691358066	down
SERPINA1	2.35988091428571	3.53047968846154	1.17059877417582	0.00111634765993134	0.0179058509106493	up
LOC101928173	2.16638205714286	3.81099390384615	1.64461184670329	0.00111869613890587	0.0179292919822376	up
SBF2	5.55167257142857	4.96070351153846	-0.590969	0.00111921692323654	0.0179292919822376	down
FAM133DP	3.76527194285714	4.77750979230769	1.01223784945055	0.001120628270145	0.0179406176422774	up
LOC101927585	4.23374597142857	2.96946604615385	-1.26428	0.00112349701898584	0.0179752465895655	down
ZBTB16	3.70630092857143	2.53137445884615	-1.17493	0.00112476921224315	0.017984304209068	down
ADPGK	3.44279898571429	3.99241728076923	0.549618295054943	0.00113085906232054	0.0180590038723301	up
SLC2A3	3.28363991428571	4.62697893461539	1.34333902032967	0.00113849870864	0.01816961190963	up
LINC00161	2.45441	3.45055	0.996138949999999	0.00114239387274242	0.0182163650706641	up
HOXB3	3.04820594285714	2.44898889230769	-0.599217	0.00114285859930592	0.0182163650706641	down
TIMD4	1.30952055714286	2.30549731384615	0.995976756703297	0.00114841278142545	0.018293447126759	up
IFI35	3.52923254285714	4.42130845384615	0.892075910989008	0.00114921162013893	0.0182947307353493	up
ZNF57	5.57159525714286	4.82957213846154	-0.742023	0.00115039602960569	0.0183021469519591	down
TAGAP	3.28384161428571	4.63752176923077	1.35368015494505	0.00115222115694957	0.0183197410041588	up
CCNB1IP1	5.56909194285714	4.77494619615385	-0.794146	0.0011536426056994	0.0183308988208168	down
FGF11	3.24592	2.53537171538462	-0.710546	0.00115586598801508	0.0183547771700324	down
NIPAL2	6.10974797142857	5.28451522692308	-0.825233	0.00115820254290036	0.018380421788296	down
NCOR2	4.44352231428571	3.88808669615385	-0.555436	0.0011609195003525	0.018412067617359	down
CDH1	7.19709492857143	6.14054238076923	-1.05655	0.00116588407265509	0.0184717488301778	down
CTSB	5.77509	6.74357301153846	0.968485311538463	0.00116613294016434	0.0184717488301778	up
ATP8B4	2.34620715714286	3.18915826153846	0.842951104395604	0.0011708474966745	0.0185349015461754	up
OXA1L	6.85804774285714	6.14854526923077	-0.709502	0.00117412039218361	0.0185751680182041	down
LOC100128340	1.18172399285714	2.19890452923077	1.01718053637362	0.0011750148301038	0.0185777794770787	up
LOC101928838	0.989642857142857	2.21380802730769	1.22416517016483	0.0011767513992635	0.0185936941008937	up
RCSD1	2.24035797142857	3.25625903076923	1.01590105934066	0.00117798262138866	0.0186016090200809	up
TOMM7	6.88748298571429	5.95950763076923	-0.927975	0.00117880929228143	0.0186031297916358	down
IGLC2	5.09045134285714	7.83169278076923	2.74124143791209	0.00118134191047378	0.0186315540567664	up
DZIP1L	3.99655444285714	3.29557630769231	-0.700978	0.00118286619885412	0.0186440500934489	down
SLAMF1	1.92747082857143	2.81610450384615	0.888633675274724	0.00118454072446318	0.0186482340199126	up
N4BP2	5.12314941428571	4.58354171923077	-0.539608	0.00118496795476733	0.0186482340199126	down
HIST1H3G	1.18190140928571	2.85475656923077	1.67285515994505	0.00118532805458123	0.0186482340199126	up
C1GALT1	4.35395661428571	5.14337	0.789415735714283	0.00118771811486651	0.0186678805930115	up
PSMD6-AS2	6.16011008571429	5.43731965384615	-0.72279	0.00118824042179192	0.0186678805930115	down
TRAJ33	2.02906049428571	4.34940486153846	2.32034436725275	0.0011887755612997	0.0186678805930115	up
GAB3	2.23742408571429	3.00262276153846	0.765198675824175	0.00119035135436737	0.0186811086550163	up
ZNF750	6.11759714285714	5.05661	-1.06099	0.00119655264504428	0.0187668672548786	down
LAG3	2.50345947142857	3.44112464230769	0.937665170879119	0.00119995440807192	0.0188086392172308	up
P4HA2-AS1	2.11034227142857	1.52728995115385	-0.583052	0.00120186517513592	0.0188251190915694	down
TMPRSS11D	2.05247067142857	3.19597731538462	1.14350664395604	0.00120248395280843	0.0188251190915694	up
SIGLEC10	3.14799967142857	3.82511380769231	0.677114136263736	0.0012039425957028	0.0188363770609006	up
RUNX2	3.35004071428571	4.06293257307692	0.712891858791204	0.0012050503888617	0.0188421353313053	up
DSTYK	3.20905851428571	2.54938	-0.659681	0.00120636787459113	0.0188511632722151	down
TGFBI	6.27709	5.42028078076923	-0.85681	0.0012075139417016	0.0188557298497104	down
GRM2	2.17708	1.47845927307692	-0.698621	0.00120814067428556	0.0188557298497104	down
SETDB2	3.93885274285714	4.73237602307692	0.793523280219777	0.00121264333552224	0.0189144142064219	up
SNORD12	1.32469926428571	2.46753106153846	1.14283179725275	0.00121660725629252	0.0189646287790862	up
BTBD16	2.29095	1.67293265384615	-0.61802	0.00121916032098278	0.0189928027741605	down
NUP214	5.90327935714286	5.20136	-0.701916	0.00123102791440097	0.0191614038936039	down
NPIPB6	6.31947	5.54043889615385	-0.779033	0.00123148750240782	0.0191614038936039	down
UBXN6	4.67522073042857	4.12387	-0.551354	0.0012326154779085	0.0191672459327273	down
TRAJ18	1.34152383714286	2.84263034230769	1.50110650516483	0.00123689910653521	0.019222121502476	up
NFE2L3	4.32464085714286	4.85579890384615	0.531158046703294	0.00124031311348923	0.0192634239717586	up
EPPK1	5.68284785714286	4.52907819615385	-1.15377	0.00124201329210564	0.0192765418231859	down
LOC157273	2.24874545714286	1.67780724230769	-0.570938	0.00124267133892157	0.0192765418231859	down
C16orf97	2.37876244285714	1.57182	-0.806943	0.00124423386184342	0.0192873686044622	down
MPHOSPH9	3.21385122857143	3.81387860769231	0.600027379120876	0.00124488374958721	0.0192873686044622	up
MAST2	4.22284701428571	3.64657047692308	-0.576277	0.00124688627911556	0.019306650708421	down
SNORA68	5.60051998571429	6.79096979615385	1.19044981043956	0.00124937399073661	0.0193334173256696	up
EZH1	5.40792428571429	4.76347979230769	-0.644444	0.00125659898577733	0.0194272462767059	down
SLC35C2	4.35403	3.51357614230769	-0.840453	0.00125696289364419	0.0194272462767059	down
SCAND1	3.08411461428571	3.58584193076923	0.501727316483517	0.0012586556020625	0.0194416111826161	up
ANKRD16	3.73336394285714	3.14532331538462	-0.588041	0.00126064882914001	0.0194605977739547	down
HIST1H2BK	5.11496871428571	6.07761066153846	0.962641947252744	0.0012653287450817	0.0195210105790284	up
HIF1A-AS2	5.44272752857143	6.18150917307692	0.738781644505488	0.00126692519091047	0.0195338084368527	up
GJB2	6.52854	8.15399229615385	1.62545659615384	0.00127934183159024	0.0197133186887084	up
GUSBP5	2.71576	2.13776	-0.578	0.0012803882382668	0.019717514399573	down
LOC100507520	3.92544	3.19919786923077	-0.726247	0.00128273211255256	0.0197297521973589	down
IL2	0.479944367142857	1.03546674884615	0.555522381703296	0.00129386071257366	0.0198889114121688	up
C16orf58	3.82487868571429	3.24210074615385	-0.582778	0.00129693835205698	0.0199241958777101	down
GRAMD3	4.67627658571429	4.02850945384615	-0.647767	0.00130238940235681	0.0199958773161123	down
BTC	2.96965422857143	1.94479483846154	-1.02486	0.00130392856431826	0.0200074484709339	down
CRLS1	3.26835970042857	3.77802632411538	0.509666623686811	0.0013096663310736	0.0200833901979384	up
BCL11A	4.66438092857143	3.94428136538462	-0.7201	0.00131084511392057	0.0200893717789837	down
PPP3CB-AS1	4.75511565714286	3.99799097692308	-0.757125	0.0013122697668261	0.0200991119848633	down
HMMR	1.47260228571429	2.16723519230769	0.694632906593406	0.00131513104891342	0.0201308310978808	up
WASH1	6.14070342857143	4.90655827692308	-1.23415	0.00132420166334333	0.0202575018420529	down
PLCL2	2.11493585714286	2.84366714615385	0.728731289010988	0.00133079690078655	0.0203323818943978	up
MIR590	1.11274195857143	2.04465477307692	0.931912814505495	0.00133109671787985	0.0203323818943978	up
BCL2A1	2.57499	3.61729363846154	1.04230853846154	0.00133149122530939	0.0203323818943978	up
REPS1	5.92587038571429	5.27285	-0.653024	0.00133771517088567	0.0204151846121204	down
NSG1	4.45116	3.89491641923077	-0.556239	0.00134180572312989	0.020465349445414	down
LONRF2	2.20229	1.62952286923077	-0.572764	0.00134677188098797	0.0205116481342618	down
CCDC141	2.18969584285714	2.94891315384615	0.75921731098901	0.0013471835196848	0.0205116481342618	up
GNA11	4.24156877142857	3.55163265769231	-0.689936	0.00134725716809784	0.0205116481342618	down
CD83	2.27243537142857	3.33532016153846	1.06288479010989	0.00134932207089927	0.0205308138995671	up
UPF3A	5.65758	4.95444479230769	-0.703139	0.00135672735263014	0.0206075780069947	down
LOC102723517	5.92923	3.99722868846154	-1.932	0.00135722408160413	0.0206075780069947	down
CDNF	3.92773775714286	3.15921377307692	-0.768524	0.00135910255806075	0.0206075780069947	down
EPB41L1	3.34555455714286	2.69992759230769	-0.645627	0.00136016895931853	0.0206075780069947	down
AHCYL2	5.07573017142857	4.30341354615385	-0.772317	0.00136038699576101	0.0206075780069947	down
LPHN1	3.37800652857143	2.75289619615385	-0.62511	0.00136039938709972	0.0206075780069947	down
SLC10A6	4.05893	3.27675798461538	-0.782169	0.0013608396296873	0.0206075780069947	down
KAT7	5.26989252857143	4.56955502692308	-0.700338	0.0013643525436972	0.0206484988951346	down
RMDN1	5.61635585714286	5.11534699230769	-0.501009	0.00136831231376472	0.0206961300141931	down
ANKRD44	3.86037698571429	4.90544888846154	1.04507190274725	0.0013704989385426	0.0207169011653522	up
ZNF672	2.54513	3.23861175384615	0.693482653846152	0.00137707417707357	0.0207792987939815	up
BCAR3	3.23158051428571	2.58828689230769	-0.643294	0.00138298023919305	0.020843721699696	down
SNORD48	8.51956592857143	9.67205817307692	1.15249224450549	0.00138452060948753	0.0208545975424345	up
TRAJ6	1.80545856142857	3.77344481923077	1.9679862578022	0.0013857341069842	0.0208605398575617	up
CTTN	6.41104254285714	5.76885996923077	-0.642183	0.00138926354722707	0.0208941064566099	down
MIR4514	3.33914665714286	2.31197473846154	-1.02717	0.00138960450463261	0.0208941064566099	down
TBCC	3.23434359842857	3.78080804830769	0.546464449879119	0.00139196428361245	0.0209172402760429	up
KRT14	11.6693516428571	10.9165	-0.752901	0.00139478316983679	0.0209472418153968	down
HLA-C	5.91797371428571	6.63274320384616	0.714769489560436	0.00139837297630548	0.0209887790686369	up
LDLRAP1	3.37705652857143	2.81657980769231	-0.560477	0.00140553825189651	0.0210839015394912	down
DDR1	4.03028668571429	3.39942731538461	-0.630859	0.00140963526087656	0.021123086335758	down
TSPAN17	2.92517805714286	3.53466	0.609483142857142	0.00140988613036139	0.021123086335758	up
DLEU2	2.86030681428571	3.87243657307692	1.01212975879121	0.00141063836744236	0.021123086335758	up
BIRC2	4.73045755714286	5.31989062307692	0.589433065934066	0.00141323799022551	0.0211371608038954	up
SNORA74B	3.20061778571429	4.28367603846154	1.08305825274725	0.00141544377089309	0.0211577278687899	up
FLG2	8.61472	6.75058882307692	-1.86413	0.00141820586543775	0.021186581582736	down
AGAP2-AS1	2.63421414285714	1.97883929615385	-0.655375	0.00142451335454692	0.0212683350842114	down
TINCR	3.55959435714286	2.63655326538462	-0.923041	0.00143373346174923	0.0213809279884161	down
DIRC2	4.869	4.10738170384615	-0.761617	0.00143779596066964	0.0214164637710656	down
KPRP	9.33803485714286	7.35759948461539	-1.98044	0.00143779800747996	0.0214164637710656	down
IL18	6.94862422857143	5.73765548846154	-1.21097	0.00144805379835291	0.0215373448481833	down
HOXC-AS1	3.09433	2.36189811153846	-0.732434	0.00144816663110979	0.0215373448481833	down
BAG1	6.03314858571429	5.35797366153846	-0.675175	0.00144845006968466	0.0215373448481833	down
RRAGD	4.17257852857143	3.28489503461538	-0.887683	0.0014503953315169	0.0215536869831196	down
LOC102724024	3.74027	4.82369718461538	1.08342908461538	0.00145143062187059	0.0215564952592804	up
RARRES1	1.55801315428571	3.00635	1.44833739571429	0.00145476978193097	0.0215845087591937	up
ZNF195	1.54875	2.16433531538462	0.615585715384614	0.00145501164224159	0.0215845087591937	up
BAZ1B	5.36200435714286	5.90934457692308	0.547340219780217	0.00145789152269703	0.0216146420108359	up
CLECL1	1.40306169285714	2.26992150961539	0.866859816758242	0.00146068872589152	0.0216435151467033	up
RNF207	2.75977974285714	3.32145124615385	0.561671503296703	0.00146194477395277	0.0216495321728784	up
EMX2OS	3.97604578571429	3.10350322692308	-0.872543	0.00146668523364698	0.0217071119036736	down
IFITM3	9.47152	10.3306917692308	0.859174769230762	0.00146990532159065	0.0217421361476397	up
LOC100303749	3.51468321428571	4.15665611153846	0.641972897252745	0.0014780435455415	0.0218498242301147	up
IFT122	3.81667062857143	3.20863607692308	-0.608035	0.0014794811553163	0.0218520803348403	down
IL4I1	1.93687605714286	2.58215598461538	0.645279927472526	0.00147991200100504	0.0218520803348403	up
MTSS1L	3.75828767142857	3.15766983076923	-0.600618	0.00148168594988358	0.0218529373650751	down
PRKCQ	1.81387071428571	2.60318977692308	0.789319062637362	0.00148356508735659	0.0218632947584584	up
TMIGD2	1.75152877142857	2.56858519615385	0.817056424725274	0.00148410492863941	0.0218632947584584	up
HIST1H2AK	2.75717678571429	4.12306958076923	1.36589279505494	0.00148916516673605	0.0219120840046327	up
BOC	3.83847988571429	3.07273851153846	-0.765741	0.00148999762459361	0.0219120840046327	down
SLC9C1	2.38388124285714	1.73740833846154	-0.646473	0.00149285200206331	0.0219220947680638	down
CEP57	6.20003204285714	5.32073598846154	-0.879296	0.0014937386804022	0.0219220947680638	down
SHC3	3.34504621428571	2.60002576153846	-0.74502	0.00149412102066502	0.0219220947680638	down
LSM14A	7.47647858571429	6.84216299230769	-0.634316	0.00149863325502389	0.0219388198876434	down
ARHGDIB	5.14901	5.97572278846154	0.826713088461538	0.00149870623864393	0.0219388198876434	up
SPRY1	4.31391971428571	3.71267633846154	-0.601243	0.0015048114518869	0.0220155384784672	down
FAM96A	3.07298	3.74571148076923	0.672731080769228	0.00150709461180343	0.0220362840741936	up
SNORA61	5.26280591428571	6.12565832307692	0.862852408791209	0.00150963243755381	0.0220480778766818	up
KCNJ15	2.02591945714286	2.75873	0.732813592857141	0.00151244260652742	0.0220764616795759	up
HOXB-AS3	2.16813752742857	1.66676002876923	-0.501377	0.0015161708933734	0.0221053860678106	down
ABLIM1	6.08887342857143	5.26544	-0.823437	0.00151702779029221	0.0221053860678106	down
FBXO46	3.21458451428571	3.71636203461538	0.501777520329671	0.00151900394047321	0.0221215262251533	up
GALNT8	2.09440094285714	1.58196043076923	-0.512441	0.00152208728845217	0.0221523352962949	down
PRF1	2.22909902857143	3.03929334230769	0.810194313736262	0.0015228589024307	0.0221523352962949	up
LOC100505549	2.57799	3.14309740384615	0.565104503846153	0.00152395315658288	0.0221550068312337	up
ZNF768	2.82993271428571	2.32551974230769	-0.504413	0.00152478218268433	0.0221550068312337	down
IPCEF1	2.32706	3.11119176923077	0.784130869230768	0.00152713717714516	0.0221711800508325	up
EIF4ENIF1	5.31831315714286	4.69031176923077	-0.628001	0.00152763617404935	0.0221711800508325	down
SMARCE1	7.49122258571429	6.78189684230769	-0.709326	0.00154305508340466	0.0223822073060364	down
COX6B1	8.30711638571429	7.24631705769231	-1.0608	0.00154589805945916	0.0223980208967504	down
EIF3H	8.40777151428571	7.51073794615384	-0.897034	0.00154590399813463	0.0223980208967504	down
POU6F1	2.95804765714286	2.29995682307692	-0.658091	0.00154991824365437	0.0224434153406029	down
FOXQ1	2.64160122857143	1.97916721153846	-0.662434	0.00155479686551386	0.0224772813476114	down
GOLGA4	6.62511257142857	5.92969158846154	-0.695421	0.00155485965425111	0.0224772813476114	down
CHN1	2.68934005714286	3.45355679615384	0.764216739010989	0.00155563109986532	0.0224772813476114	up
NHSL1	3.88685694285714	3.24811	-0.638748	0.00155578685626159	0.0224772813476114	down
PRSS23	4.35513	5.20493016923077	0.849803969230766	0.00155907806644806	0.0224993073260615	up
MED13L	6.40027454285714	5.78438177307692	-0.615893	0.00156172563988485	0.0225017216969734	down
CD4	3.23398842857143	4.01158996923077	0.777601540659339	0.00156203429735973	0.0225017216969734	up
LOC284023	4.59039464285714	3.65392265384615	-0.936472	0.00156285885118432	0.0225017216969734	down
THOC7-AS1	2.13277291428571	2.74506591538462	0.6122930010989	0.00156307862324246	0.0225017216969734	up
MDH2	6.29906692857143	5.47469583846154	-0.824371	0.00156366249474473	0.0225017216969734	down
FABP7	2.22052431428571	1.35679951730769	-0.863725	0.0015649459492138	0.0225074750267785	down
FAM83H	3.39972368571429	2.68778472692308	-0.711939	0.00157094627606627	0.0225810229106569	down
USP36	5.47503013514286	4.96417792330769	-0.510852	0.00157695951973665	0.0226546733938027	down
SPDEF	2.94528471428571	2.23733256538462	-0.707952	0.00158042942105473	0.0226917236661133	down
TNFRSF9	1.34642	1.91808907692308	0.571670076923076	0.00158425610484589	0.0227338519698759	up
CXCL2	2.15363035714286	2.95277633076923	0.799145973626374	0.00158845968722812	0.0227813382282588	up
FAM213A	3.83533	3.27820072692308	-0.557125	0.00158940237265595	0.0227820302948339	down
TRAV6	1.0203	1.89911610961538	0.878816709615384	0.00159234825901961	0.0228114187319958	up
FAM169A	1.72205268571429	2.25889690384615	0.536844218131867	0.00159782363671552	0.0228528680889292	up
LIPC	1.27134076714286	2.03482961538462	0.763488848241759	0.00159899075369108	0.0228528680889292	up
PSAPL1	4.01269177142857	3.44100122307692	-0.571691	0.00159940835521849	0.0228528680889292	down
CLEC4D	1.21959434285714	1.82137300384615	0.60177866098901	0.00159949094666649	0.0228528680889292	up
TOP1	5.83702667142857	6.40613757307692	0.569110901648347	0.00159972768256294	0.0228528680889292	up
TBCCD1	3.89497	3.29734958461538	-0.597619	0.00160760001696252	0.0229524551749173	down
PEG3-AS1	3.14260458571429	2.47779421153846	-0.66481	0.00161214474914444	0.023001649983574	down
KLHDC1	4.49091811428571	3.66413867307692	-0.826779	0.00161285174789617	0.023001649983574	down
MOSPD3	4.14169223428571	3.59439636753846	-0.547296	0.00161988095240061	0.0230806878860783	down
POF1B	7.91890598571429	6.39018177692308	-1.52872	0.00162020611441671	0.0230806878860783	down
RTF1	5.49851672857143	4.72936710769231	-0.76915	0.0016222963350478	0.023097546087201	down
ZC3H12D	2.32654028571429	2.94090878461539	0.614368498901098	0.00162361959131094	0.023103471849319	up
FOXM1	3.10309965714286	3.66554142307692	0.562441765934063	0.00163056044688509	0.0231892826033558	up
ADAT1	2.54499858571429	3.17194281538462	0.626944229670327	0.00163670731802982	0.0232637121080008	up
TEAD3	4.00755081428571	3.28771038076923	-0.71984	0.0016383209093238	0.023273659721911	down
DAB2	5.19533454285714	6.07851556153846	0.883181018681314	0.00164258373007522	0.0233122168862244	up
SAA1	2.77330161428571	4.91015455769231	2.13685294340659	0.00164286558481303	0.0233122168862244	up
TGM2	1.65776197142857	2.22800093076923	0.570238959340658	0.00164597890760269	0.023343390175695	up
PARK2	2.60136	1.96271170769231	-0.638649	0.00165308093839955	0.0234278971112926	down
FAM171B	4.79161095714286	4.08442	-0.707193	0.00165377719783692	0.0234278971112926	down
NDST2	5.84429968571429	5.19242733076923	-0.651872	0.00165549718294064	0.0234321093007931	down
CDC25B	3.92013761428571	4.55097633076923	0.630838716483513	0.0016559509282382	0.0234321093007931	up
PRR16	2.20624944285714	2.97300239230769	0.766752949450548	0.0016583186029078	0.0234321093007931	up
WFDC21P	5.24608032857143	4.16417827692308	-1.0819	0.00165861763924951	0.0234321093007931	down
KLRC1	0.950007545714286	2.11537577307692	1.16536822736264	0.00165874687278156	0.0234321093007931	up
LINC00487	1.80654522857143	3.23572966153846	1.42918443296703	0.00165959425144795	0.0234321093007931	up
EPAS1	6.32092662857143	5.39468328846154	-0.926243	0.00166084141592991	0.0234367267064547	down
MORC4	4.17605768571429	3.41152854230769	-0.764529	0.00166352916712711	0.0234616563764644	down
ICOS	1.38916402857143	2.49435914076923	1.1051951121978	0.0016700847016574	0.0235264450931263	up
ARGLU1	6.21607738571429	5.58147	-0.634607	0.00167095866833088	0.0235264450931263	down
SNORD3C	5.53288602857143	6.72038343846154	1.18749740989011	0.00167164662413875	0.0235264450931263	up
OLFML2A	2.48263461428571	1.83482714230769	-0.647807	0.00167181758150676	0.0235264450931263	down
SCARB1	4.28966961471429	3.76662452892308	-0.523045	0.00169288212102274	0.0238096639321898	down
ZNF792	3.20570332857143	3.79808598461539	0.592382656043953	0.00170062642757992	0.0238922535779858	up
RIMBP2	2.45576524285714	1.91398499615385	-0.54178	0.00171719389748896	0.0240896443672099	down
CREBBP	6.79358141428571	6.20909729615385	-0.584484	0.00171845957423032	0.0240896443672099	down
NCAPG	3.33531831428571	4.17910243461538	0.843784120329669	0.00172025756962119	0.0241015844641482	up
LOC653160	3.53887554285714	2.98944994615385	-0.549426	0.00172237797507414	0.0241180260599854	down
DNMT1	4.01556248571429	4.53392971923077	0.518367233516483	0.00172740729598262	0.0241751600197656	up
PGLYRP3	4.44184222857143	3.32643631153846	-1.11541	0.00173334570867422	0.0242449470322027	down
ARHGEF7	5.49681	4.98041329615385	-0.516398	0.00173572135475099	0.0242648510575535	down
TRAJ37	3.21842952857143	4.84593	1.62750447142857	0.0017386017402172	0.0242913989513859	up
IL22RA1	5.36400105714286	4.34114	-1.02286	0.00174016994842067	0.0242913989513859	down
LOC100288637	2.14904	2.80360708846154	0.654566888461536	0.00174076690752145	0.0242913989513859	up
PLXNB1	3.59479217142857	3.01108968461538	-0.583702	0.00174143514134626	0.0242913989513859	down
CAT	6.06778704285714	5.30959612692308	-0.758191	0.00174251207479664	0.0242931171631884	down
AKT1S1	3.03326617142857	3.68736405769231	0.654097886263736	0.001747894598835	0.024354826765277	up
KAT6B	5.07004435714286	4.35070257307692	-0.719342	0.00174910585696548	0.0243583790501737	down
MIR4697HG	1.60834094285714	2.21387876153846	0.605537818681318	0.00175650054362667	0.0244479919927404	up
VTRNA1-1	2.51271025714286	4.92193039615385	2.40922013901099	0.00175972725580635	0.0244795264514711	up
SECISBP2	5.63245656642857	5.11140175465385	-0.521055	0.001773760138768	0.0246204525116799	down
FAM63B	3.14458408571429	2.57703827307692	-0.567546	0.00177377114979312	0.0246204525116799	down
LOC101927156	1.60624455714286	2.58687081153846	0.980626254395605	0.00177430587516744	0.0246204525116799	up
ZAP70	2.59832314285714	3.33012393076923	0.731800787912087	0.00177469085671722	0.0246204525116799	up
VPS36	7.01346	6.37269441923077	-0.640767	0.00178912828248388	0.0248072327072111	down
KIAA1217	4.51977775714286	3.89910415384616	-0.620674	0.00179541493893975	0.024880856316504	down
GSN-AS1	4.19842338571429	4.77323357692308	0.574810191208789	0.00180199760258361	0.0249498019506828	up
OR1F2P	1.87140337142857	1.22191072346154	-0.649493	0.00180332870288591	0.0249498019506828	down
LINC00923	0.767198908428571	1.29494361053846	0.527744702109889	0.00180672021541894	0.0249831545097371	up
MIR4735	0.302341531428571	0.951318543076923	0.648977011648352	0.00180930859287809	0.0249918108292829	up
PIP	8.07600002857143	5.27826124615385	-2.79774	0.00181104400523958	0.0249942089242562	down
DDB1	5.53143944285714	4.82634	-0.7051	0.00181334089481589	0.0250068250849245	down
GYG2P1	0.588588825714286	1.37537343346154	0.786784607747252	0.00181502535732028	0.0250082657919023	up
FJX1	3.07666145714286	2.33438850384615	-0.742273	0.0018154090318098	0.0250082657919023	down
NOVA1	4.62787281428571	3.53827718846154	-1.0896	0.00181786216917079	0.0250106641974657	down
IGHG4	3.42611	5.39047005384615	1.96435885384616	0.00181808423616962	0.0250106641974657	up
TRAV10	1.20080848571429	1.80638613461538	0.605577648901098	0.00181852891891588	0.0250106641974657	up
SOCS7	4.76769	4.06731581923077	-0.700376	0.0018224090686735	0.0250505026379831	down
FBXL3	6.68227654285714	5.91077937307692	-0.771497	0.00182420626812169	0.0250616816911152	down
SNHG8	7.23029	6.17081724615385	-1.05947	0.00182715140105782	0.0250886109629885	down
HNRNPDL	7.85043236714286	7.30556573196154	-0.544867	0.00183498116551521	0.0251762043402095	down
LOC102724230	2.00165275714286	2.97136169461538	0.969708937472527	0.00183550749714456	0.0251762043402095	up
SYP	1.36063506571429	2.16562071153846	0.804985645824175	0.0018428381497217	0.0252540016503272	up
HSPB2	3.66115028571429	2.78678039615385	-0.87437	0.00184623450945225	0.0252689087534971	down
GLIPR2	3.44869671428571	4.31465	0.865955485714285	0.00185591636875464	0.0253877797145808	up
LOC102724233	1.01832962142857	1.79255568461538	0.774226063186813	0.00186970048842779	0.0255626093079679	up
LCE6A	7.35965	5.52070749230769	-1.83895	0.0018707688608189	0.025563494449527	down
CCDC63	1.02215	1.52329595353846	0.501144859538461	0.00187873172059593	0.0256585392253613	up
SNRPC	3.53831487142857	4.31801967692308	0.779704805494503	0.00188233966641982	0.0256940373222825	up
ANG	6.63252602857143	5.53439645769231	-1.09813	0.00188486542380207	0.0257147333742167	down
PRLR	2.15629	1.62099389230769	-0.535298	0.00188616619626525	0.0257187040605311	down
C12orf57	6.31379392857143	5.41196813076923	-0.901826	0.00188893101628798	0.0257288566395033	down
NENF	5.57475025714286	4.88637188846154	-0.688378	0.00189226435797259	0.0257604839454409	down
TRAJ35	4.26250214285714	6.42531988461539	2.16281774175824	0.0018936939811924	0.0257661748904656	up
SMPDL3A	5.65225827142857	4.74685633076923	-0.905402	0.00189919132119441	0.0258271767977271	down
UBE2R2-AS1	3.64054082857143	2.42385894230769	-1.21668	0.00190139902659712	0.0258296184567762	down
KIAA1715	4.57316177142857	3.74678796153846	-0.826374	0.00190444808455331	0.0258434721159602	down
LRP6	4.53091515714286	3.91274406923077	-0.618171	0.00190686149598829	0.0258519212635624	down
NELFE	5.20608202857143	4.61248193461538	-0.5936	0.00190710062636856	0.0258519212635624	down
TNFAIP8	3.67089851428571	4.55074112307692	0.879842608791207	0.00192251064784163	0.0260328017283232	up
HSD11B2	3.02993198571429	2.47380661923077	-0.556125	0.00192438462179699	0.0260328017283232	down
KMT2A	6.86844164285714	6.33291299615385	-0.535529	0.00192458064157428	0.0260328017283232	down
ARHGEF3-AS1	2.40221831428571	1.81542661923077	-0.586792	0.00192555449162424	0.0260328017283232	down
ACADSB	4.13021314285714	3.35568929615385	-0.774524	0.00192736007676038	0.0260433891327128	down
IL37	4.53397322857143	3.61807471923077	-0.915899	0.00192925721759807	0.0260552017971583	down
SEMA4G	3.45350687142857	2.80094948846154	-0.652557	0.00193663853848346	0.0261396986558983	down
LINC01524	1.39422204714286	2.15569735769231	0.761475310549449	0.00193756629352346	0.0261396986558983	up
MAOA	3.78259615714286	3.21607176153846	-0.566524	0.00193918161028806	0.0261476415011367	down
EIF1	9.91645614285714	9.35352238846154	-0.562934	0.0019484430954329	0.026250647125435	down
ISM1	4.97192754285714	4.01752385384615	-0.954404	0.00194979666274139	0.026250647125435	down
CLIP1	7.07813725714286	6.57001	-0.508125	0.00194991262067932	0.026250647125435	down
LOC101060038	1.18911380714286	2.27772301692308	1.08860920978022	0.00195524806720517	0.0263035167167443	up
DYNC2H1	4.23214171428571	3.58303230384615	-0.649109	0.0019559051730012	0.0263035167167443	down
SNORA11B	3.98681091428571	4.79371897307692	0.806908058791208	0.00195802236651739	0.0263180937718018	up
TMEM167A	2.77079384285714	3.50243200384615	0.73163816098901	0.0019627792584638	0.0263586336585752	up
STAC2	3.9932	3.05420652692308	-0.938992	0.00196310816419917	0.0263586336585752	down
WDR73	4.17234024285714	3.45293519230769	-0.719405	0.00196997651612768	0.0264369187788662	down
VPS28	4.89196571428571	4.07191902692308	-0.820047	0.00197972728222725	0.0265537828360244	down
POU3F1	4.59312572857143	3.9033	-0.689825	0.00198908888995341	0.0266565399050205	down
ADAMTS9-AS2	3.27110802857143	2.42155215384615	-0.849556	0.00198948146360347	0.0266565399050205	down
TBC1D20	4.76598344285714	3.96399234230769	-0.801991	0.00199682389947433	0.0267408525465356	down
SNX24	4.68663462857143	4.08375	-0.602886	0.0020007279094053	0.0267536619850767	down
LOC100506548	4.84294644285714	4.24884052692308	-0.594106	0.00200141659882193	0.0267536619850767	down
MAP4K1	2.69679677142857	3.48585100769231	0.789054236263735	0.00200185624415845	0.0267536619850767	up
OXCT1-AS1	2.41684	1.87007773846154	-0.546759	0.00200462893717733	0.0267749888090424	down
OR2T5	2.08093264285714	1.06753416615385	-1.0134	0.00200679231129595	0.0267898359334482	down
GJD3	2.43402597142857	3.01644183461538	0.582415863186812	0.00201400451268007	0.0268528468116905	up
C2orf54	2.48444765714286	1.78222153461538	-0.702226	0.0020253159296127	0.0269664516691925	down
LOC728743	2.39575201928571	2.92206414888462	0.526312129598901	0.00204251691509359	0.027181268727455	up
SNORD83B	5.26733607142857	6.54395514615384	1.27661907472527	0.00204688955242236	0.0272252343549608	up
MME	3.02432638571429	4.4076	1.38327786428571	0.00205049279199854	0.0272546323057756	up
GRB2	3.01592437142857	3.61326988076923	0.597345509340656	0.00205145675550879	0.0272546323057756	up
ADCY7	3.28133894285714	3.87381368846154	0.592474745604394	0.00205230987250118	0.0272546323057756	up
IPP	3.46810605714286	2.85274707692308	-0.615359	0.00205367921341967	0.0272586051302827	down
ESRP1	5.7315	4.66858005769231	-1.06292	0.00206214223732225	0.0273566796493932	down
PLK1	3.00521878571429	3.66539	0.660173564285714	0.00206341767581511	0.0273593501409093	up
APOBEC3F	2.25974164285714	3.32276068846154	1.0630190456044	0.00207529013718136	0.0274881513698109	up
MIR1202	3.41643767142857	2.67931789230769	-0.73712	0.00207851017693415	0.0275164930959926	down
LOC101929107	1.53931994285714	2.14516538461538	0.605845441758242	0.00208129183473684	0.0275390048428998	up
NUB1	5.23304547142857	5.86519670769231	0.632151236263732	0.00208653793979631	0.027594085080245	up
ERBB2	4.82877	4.22699515769231	-0.601777	0.00209493138118289	0.0276809287468884	down
BGN	5.96592	5.05068845769231	-0.915234	0.00209527818397396	0.0276809287468884	down
TRIM13	3.67152637142857	4.25366992692308	0.582143555494503	0.00210411878054327	0.0277833123168572	up
RNF186	1.47174402857143	2.04743352307692	0.575689494505494	0.002110849222917	0.0278433146333087	up
SH3YL1	4.32942215714286	3.74719531153846	-0.582227	0.00211321615251276	0.0278601079817041	down
PTPRE	4.37816734285714	5.09699698461539	0.718829641758238	0.00211605823706016	0.0278831450368129	up
FNDC3A	5.13137	5.73464371153846	0.603271111538456	0.00211825147686314	0.0278976129096075	up
MTHFS	1.89456492857143	2.91188602692308	1.01732109835165	0.00212448934941531	0.0279653065731046	up
LOC100507487	2.69544525714286	2.00094203076923	-0.694503	0.00212849219725591	0.0280035251840419	down
CYP7B1	4.28272252857143	5.04898548461539	0.766262956043954	0.00213087405320099	0.0280203887501716	up
MFNG	2.41539	2.95726836153846	0.541881661538461	0.00215299946520613	0.0282967231054	up
SNORD11B	1.38652617142857	2.76216	1.37563487357143	0.00215625220857823	0.0283102577343795	up
APEX1	4.55292	3.94700343461538	-0.605921	0.00215942792081887	0.0283241137535122	down
MAML3	4.11303615714286	3.47207601923077	-0.64096	0.00215953158137964	0.0283241137535122	down
CD200R1	3.00619317142857	3.78135427307692	0.77516110164835	0.00216205502203589	0.0283426162976203	up
CCL2	6.13904685714286	7.54327	1.40421934285714	0.00216703058129627	0.0283772277912116	up
MT1H	6.77191501428571	4.79501	-1.97691	0.00216709422341297	0.0283772277912116	down
CD79A	2.59261472857143	3.89347385769231	1.30085912912088	0.00216803758320041	0.0283772277912116	up
TEKT3	1.65257	1.10692001230769	-0.545645	0.00216947553642147	0.0283814645034367	down
TMEM198B	4.00270784285714	3.34438401923077	-0.658324	0.00217728635178458	0.0284690249827028	down
DSG1	9.58857885714286	8.35731053461538	-1.23127	0.00218155294500911	0.0285101770458322	down
LIFR	6.63742	5.84072807307692	-0.796692	0.00218299864117866	0.0285144401997239	down
IGKV3-7	3.68985395714286	4.81209902692308	1.12224506978022	0.00219459302294968	0.0286511936891601	up
TRAJ7	1.45092433471429	3.34477353576923	1.89384920105494	0.00219954732080715	0.0287011628116182	up
FLJ45513	3.10075	2.53459779230769	-0.566156	0.00220772339001589	0.0287930990614925	down
EPCAM	3.06607134285714	2.28878	-0.777292	0.0022119249154218	0.0288331317915602	down
TSR1	5.07555597142857	4.50098016923077	-0.574576	0.00221853208917887	0.0289044659045907	down
ZBTB24	5.258	4.67062633076923	-0.587375	0.00222358388721536	0.0289554730016679	down
LZTFL1	4.57999941428571	4.02578904230769	-0.55421	0.00222861872924919	0.0290062072829362	down
LIPG	1.86823171428571	2.62911239615385	0.760880681868132	0.00222982932914794	0.0290071413905655	up
OGFR	3.07545277142857	3.89563906538461	0.820186293956044	0.00223112458553946	0.0290091752517997	up
MIR1296	4.12175	3.30468840384615	-0.817061	0.00223263466463221	0.0290139987463506	down
MIR642B	1.43821362857143	2.26253908846154	0.824325459890109	0.00223919824273749	0.0290844561146184	up
MST1R	2.19314811428571	1.65374897692308	-0.539399	0.00224300359806209	0.0291126980293795	down
PAPSS1	5.39028641428571	4.71948	-0.670805	0.00224480149698486	0.0291126980293795	down
SSR2	7.07073691428571	6.27522309615385	-0.795514	0.00225179123830564	0.0291804084382155	down
EOMES	2.67878054285714	3.54991201153846	0.871131468681317	0.00225231372892826	0.0291804084382155	up
EMP1	6.77063182857143	5.96869727307692	-0.801935	0.00226085465818954	0.0292761713262562	down
C6orf211	2.68131932857143	3.42681795384615	0.745498625274726	0.00226346010284181	0.0292818570758818	up
PNPLA2	3.74887907142857	3.02214609230769	-0.726733	0.00226359297170945	0.0292818570758818	down
TRIM59	3.80231491428571	4.56452803076923	0.762213116483515	0.00226982619539511	0.0293272798478222	up
ZFAT-AS1	2.09590741428571	2.83983391923077	0.743926504945053	0.00226995520376035	0.0293272798478222	up
SLIT3	5.82637697142857	4.84484	-0.981535	0.00227292173496176	0.0293429242327476	down
CELF2	3.99535275714286	4.60659706153846	0.611244304395604	0.00227862411718723	0.0294016387481641	up
CFLAR-AS1	3.28835134285714	3.86595618846154	0.577604845604394	0.00228272836775578	0.029428974413952	up
C18orf12	1.31742944285714	2.08560788076923	0.768178437912087	0.00228336224453594	0.029428974413952	up
MIF	6.28113527142857	5.39141463076923	-0.889721	0.00228420880281038	0.029428974413952	down
USP28	3.44986177142857	4.03195185769231	0.582090086263733	0.00229236067736672	0.0295041530132428	up
EXOSC10	6.45400527142857	5.93845514615385	-0.51555	0.00229580654948945	0.0295136293360346	down
AHDC1	4.11751287142857	3.35559287307692	-0.76192	0.0022960392771909	0.0295136293360346	down
SPINK13	0.774823532857143	1.37058176846154	0.595758235604395	0.00229657309662049	0.0295136293360346	up
DOCK6	3.71684604285714	3.10390824230769	-0.612938	0.00230544434966701	0.029612694417735	down
C1orf68	11.1728877142857	9.06892088076923	-2.10397	0.00230707765305783	0.0296187373493125	down
SCARNA5	7.22510562857143	8.41395676538461	1.18885113681318	0.00231430903325599	0.029696607247387	up
LHFPL2	2.49656387142857	3.24688212692308	0.750318255494503	0.00231920188909057	0.0297444065040412	up
SLC46A2	3.95695731428571	3.15182985769231	-0.805127	0.00232102816806641	0.0297528477447507	down
RNF114	3.91008971428571	4.53475729615385	0.624667581868129	0.00232240377732555	0.0297555063441947	up
CUL4A	5.60493352857143	4.88922150384615	-0.715712	0.00232663245252366	0.029794698440538	down
SNORD70	1.31899825285714	2.44077730538462	1.12177905252747	0.00235115758346408	0.0300936355821174	up
TFCP2L1	4.34133608571429	3.48741238461538	-0.853924	0.00235320638761511	0.0301047312400524	down
IL15RA	4.46422692857143	5.16358717692308	0.699360248351642	0.00236478194933893	0.0302224591227355	up
EDIL3	3.48851901428571	2.54297	-0.945546	0.00237969337134745	0.0303825412840055	down
LOC100506124	4.19036168571429	3.48108993076923	-0.709272	0.00238220432039806	0.0303993618461217	down
FAM53B	3.08328414285714	3.60917221538462	0.525888072527471	0.00238485468029533	0.0304179436964458	up
MARCKSL1	3.33807958571429	4.05571917692308	0.717639591208789	0.00239257169792721	0.0305010979569089	up
MIR3689F	6.11426087142857	4.67599318076923	-1.43827	0.00242086644834653	0.0308124459903607	down
TXK	2.15223402857143	2.84758695384615	0.695352925274724	0.00242238344806403	0.0308124459903607	up
CARD17	1.36468899142857	2.21166633076923	0.846977339340659	0.00242254991337387	0.0308124459903607	up
LOC102724129	7.12494932857143	7.86421983461539	0.739270506043952	0.00242304304183944	0.0308124459903607	up
PRC1-AS1	4.13269517142857	3.47944761923077	-0.653248	0.00242662570852987	0.0308319857466371	down
FAM105A	2.73105191428571	3.45823481923077	0.727182904945053	0.00242700056621284	0.0308319857466371	up
SLC2A12	2.78807022857143	2.17293744615385	-0.615133	0.00242864614235039	0.0308375104146594	down
IGFL2	5.03276142857143	4.00877776153846	-1.02398	0.00243171902837698	0.0308611436830045	down
FUT8-AS1	1.46136851071429	1.99304390465385	0.531675393939561	0.0024367501671944	0.0309095933807812	up
KRT73	3.23923922857143	2.01161949038462	-1.22762	0.00244110946372097	0.0309494769290377	down
LOC100507507	1.81012537142857	2.39485758076923	0.584732209340658	0.00244528473430431	0.0309728251168164	up
LOC100288152	4.57481008571429	3.60473663076923	-0.970073	0.0024453830359985	0.0309728251168164	down
TMEM156	1.48562605714286	2.42942789461538	0.943801837472527	0.00245201837212837	0.0310414313899015	up
C12orf56	1.42707665714286	2.27803605769231	0.85095940054945	0.00245424980380736	0.0310542457788263	up
PTGER4	2.32653378571429	3.15004030769231	0.823506521978021	0.00245574711339418	0.0310577630214812	up
PLEKHA5	5.17029775714286	4.56293822692308	-0.60736	0.00245836077478785	0.0310753882355441	down
WISP2	5.23233	4.41238710769231	-0.819939	0.00246283987251144	0.0311165646789379	down
PLCZ1	2.50411804285714	1.87473	-0.629389	0.00246887175626034	0.0311773091242971	down
GDA	2.18753951428571	3.17196431153846	0.984424797252747	0.00247313962322932	0.0312157281185699	up
ZNF582-AS1	2.28781467142857	1.74485136538462	-0.542963	0.00248772772457638	0.0313843055337716	down
SNCA	3.70305711428571	2.76531	-0.937748	0.00249136954134514	0.0314146898948525	down
ZNF558	3.45530815714286	2.72973834230769	-0.72557	0.00249726639426068	0.0314734647838762	down
CAV1	4.62417177142857	4.12052690384615	-0.503645	0.00250793787132428	0.0315768086716058	down
FCGBP	2.91977215714286	2.15822371923077	-0.761548	0.00250794566144473	0.0315768086716058	down
MS4A1	1.74495882857143	3.58788213461538	1.84292330604396	0.00250971157579703	0.0315834306062877	up
PPP1R18	5.26276105714286	5.80118333461538	0.538422277472525	0.0025249896879943	0.0317443298829728	up
LCE3E	2.81678	5.29920071538462	2.48242221538461	0.00254390677773144	0.031955143319126	up
PTPRU	2.46926844742857	1.95777920761538	-0.511489	0.00254426723140778	0.031955143319126	down
LOC101928701	3.65413281428571	2.95767602307692	-0.696457	0.00254927604076778	0.0319906510569177	down
MMP28	3.12053045714286	2.44587928461539	-0.674651	0.00255037478069752	0.0319906510569177	down
TMPRSS11F	4.58631217142857	3.58345686538462	-1.00286	0.0025508622471281	0.0319906510569177	down
CHCHD6	3.18601071428571	2.42358264230769	-0.762428	0.00256277327976971	0.0321201106874214	down
GPR56	5.01711331428571	4.26118622692308	-0.755927	0.00257122540704115	0.0321984672284882	down
PPP3CC	4.81696381428571	5.45500546153846	0.638041647252745	0.00257906065700944	0.0322642112284446	up
TESK1	4.22754391428571	3.62589193076923	-0.601652	0.00257922034956698	0.0322642112284446	down
TTYH3	3.62585958571429	4.21537305384615	0.589513468131867	0.00258154224347572	0.0322642112284446	up
TBC1D31	3.24480584285714	3.78359217692308	0.538786334065934	0.00258599987135413	0.0322882366290495	up
CHD9	6.10022915714286	5.58346100384615	-0.516768	0.00258822807939889	0.0323002241109109	down
NRROS	3.96326807142857	4.85078883461538	0.887520763186813	0.00259315975802437	0.0323459217417428	up
SPATA7	4.59350564285714	3.92948770384615	-0.664018	0.00260905389041853	0.032512334463234	down
LINC01451	1.62339	2.34124643846154	0.717861338461537	0.0026131527461066	0.0325474883110421	up
ITM2A	4.90884	4.19367689230769	-0.715162	0.00261776659033454	0.0325730985942408	down
CHEK1	2.97312125714286	3.54819709615385	0.575075839010987	0.00261943062365893	0.0325778893628987	up
IGHG3	5.91820197142857	7.32905295769231	1.41085098626373	0.00263238260270056	0.0327070328162858	up
NDUFA10	5.76919754285714	5.03082825769231	-0.738369	0.00264288559071668	0.0328215206636492	down
LOC100505585	4.37946748571429	3.42943	-0.950035	0.00265493907056273	0.032955142819836	down
ACTR2	6.84424781428572	7.42499505384615	0.580747239560437	0.00265927408010423	0.0329928738891061	up
AQP3	8.11748061428571	6.81207213461538	-1.30541	0.00266122744671238	0.0330010342235691	down
LINC01278	5.86960431428571	5.21932611923077	-0.650278	0.00266950866198591	0.0330876180678556	down
RUSC1-AS1	2.16584335714286	2.70921530769231	0.543371950549449	0.00267787111767983	0.0331751241432019	up
PDGFC	3.95241008571429	3.36425	-0.588163	0.00269019874138937	0.0332956394244643	down
MTSS1	6.21009654285714	5.61175	-0.598351	0.00269036544087385	0.0332956394244643	down
TRAJ28	1.72549802857143	3.09758098076923	1.3720829521978	0.00269152061461945	0.0332956394244643	up
RMND5A	5.37542045714286	4.38915230769231	-0.986268	0.00269530800228874	0.0333263058865517	down
[truncated: 1,856 more rows]

## Sheet: Supplementary Table S2
Supplementary Table S2 The list of differentially expressed genes retained after screening of GSE184989.
Gene Name	Normal-AveExp	DLE-AveExp	Log2FoldChange	Pvalue	Qvalue	Significant
KLRF2	5.23063	2.16835661461538	-3.06227	3.62783440981926e-11	5.99136940889516e-07	down
ISG15	4.03776	6.52730998223077	2.48954500298076	4.76716216493886e-11	5.99136940889516e-07	up
GDPD2	4.37738	2.27815776815385	-2.09922	3.05413790028485e-09	2.558960342052e-05	down
CLEC2A	5.39038	2.13616381434615	-3.25422	5.90285949424061e-09	3.7093569061808e-05	down
LOC100507244	4.77009	3.01924676230769	-1.75084	1.03741414647939e-08	5.2152883971812e-05	down
CXCL9	2.88891	8.65005933842308	5.76114602917307	2.51615252341213e-08	0.000105410016380812	up
CXCL10	2.62094	8.96280758807692	6.34187016332692	5.3000487409001e-08	0.000190317178787521	up
TRIM22	4.27746	6.45727598046154	2.17981178321153	8.89474416587544e-08	0.00024851540675336	up
S100A9	5.33058	10.1920815706154	4.86149768136538	8.89814871411618e-08	0.00024851540675336	up
XAF1	4.96708	7.73371687615385	2.76664133065384	1.31421061270889e-07	0.00031173290040835	up
PCDHB14	3.31319	1.49156883115385	-1.82162	1.36420349478511e-07	0.00031173290040835	down
IFI44L	3.4612	8.17506	4.71386	1.61973425497098e-07	0.000339280335274589	up
IFI6	2.54144	5.67871185265385	3.13726727040384	5.71495718192853e-07	0.00110500895173043	up
C1QB	2.16717	3.65174527038462	1.48457460488461	9.16507139821428e-07	0.00164552310475367	up
STAT1	5.32305	8.20521285361538	2.88216535586538	1.33330775396289e-06	0.00223426824690742	up
IRF7	2.49154	3.71653129280769	1.22499551480769	1.51472958493851e-06	0.0023796401779384	up
BST2	2.75044	6.20506738411538	3.45462423536538	1.96631547572828e-06	0.00290737092928858	up
USP18	3.31361	5.79449758219231	2.48088744769231	2.14755945694454e-06	0.00297410193383812	up
LOC285419	3.56637	2.12903292342308	-1.43733	2.24808787169495e-06	0.00297410193383812	down
CDHR1	6.97269	4.53201494884615	-2.44067	2.74494504652778e-06	0.00344201676478177	down
CXCL11	5.05058	8.64474000907692	3.59415552107692	3.00735405240548e-06	0.00344201676478177	up
MX1	4.17706	7.49270206511539	3.31564198386538	3.01258628362504e-06	0.00344201676478177	up
EPSTI1	3.1338	6.53589832611538	3.40209386761538	3.30372884290149e-06	0.00361054470413791	up
CCL27	4.77813	3.44278588480769	-1.33534	3.87458845218989e-06	0.00405798563892687	down
SCO2	3.47922	4.72143952134615	1.24221711959615	4.20764799427607e-06	0.00423053759936493	up
MIR548I1	5.51946	4.16704202065385	-1.35242	4.42287560916997e-06	0.00427590005046525	down
RNU2-5P	7.06529	4.68939016903846	-2.3759	4.62300175644518e-06	0.00430384341296318	down
HOXC-AS1	4.73525	3.5358	-1.19945	6.88831921911267e-06	0.00618374256755772	down
S100A8	5.73002	8.66331866980769	2.93330159055769	7.35256221801025e-06	0.00637289668661744	up
CNTNAP3	5.09129	3.30563398696154	-1.78565	8.56851052038552e-06	0.00698404056280941	down
LAMB4	6.53122	3.96834082019231	-2.56288	8.61335365400587e-06	0.00698404056280941	down
APCDD1	7.85068	6.21028765873077	-1.64039	8.98232683821613e-06	0.00705561773141877	down
OAS2	3.15412	6.13741219957692	2.98328782682692	1.12920435035612e-05	0.00860111531834895	up
HOXC-AS3	3.26237	1.82011566857692	-1.44226	1.29469133400198e-05	0.00957157687396291	down
LRP4	4.97938	3.20736076684615	-1.77202	1.59227743291062e-05	0.0114352815867547	down
ADRA2A	4.32745	2.96132232719231	-1.36613	1.65237237504961e-05	0.0115372311164575	down
OAS3	2.47357	5.11946	2.64589	1.85518684157949e-05	0.0126032368783627	up
RNY5P5	6.14022	3.85874610846154	-2.28147	2.40115318541685e-05	0.0158829964391152	down
MAMDC2	4.76304	3.43655728823077	-1.32648	2.66322799894502e-05	0.0171648458926877	down
ZNF704	4.94829	3.53592600330769	-1.41237	2.77759951992563e-05	0.0174544353832127	down
IFIT1	2.91761	6.17921988307692	3.26161377757692	3.13569092309634e-05	0.019224079766573	up
HOXC8	3.79451	2.41918671196154	-1.37533	3.4854040110709e-05	0.0208593131481614	down
IFIT3	4.03742	7.58515	3.54772714849999	3.6996007824064e-05	0.02131455409429	up
TMEM237	5.64015	3.81486979323077	-1.82528	3.73106452955427e-05	0.02131455409429	down
PLCZ1	2.9257	1.73639554938462	-1.18931	4.01359177859209e-05	0.0224190317659313	down
LOC100653151	5.43438	9.90913544530769	4.47475492480769	4.19300878780395e-05	0.0229120584544	up
HYAL1	4.30494	3.05696	-1.24799	4.41895100470787e-05	0.0236329260541143	down
RPL23AP82	2.53189	1.42443169680769	-1.10746	4.85266156444422e-05	0.0250887565332922	down
MRPL42P5	2.85162	1.71313779461538	-1.13848	4.89079038085343e-05	0.0250887565332922	down
HERC5	2.90176	6.06281596596154	3.16105458196153	5.00273453118574e-05	0.0251497470351769	up
HLF	6.01884	4.21995669776923	-1.79888	5.55355977857192e-05	0.0273714271753301	down
CXCR2P1	2.58172	5.47663	2.89491	5.8169136941431e-05	0.0276851449811988	up
MFSD2A	4.7505	3.39668181984615	-1.35382	5.8814733350566e-05	0.0276851449811988	down
LCE3E	4.64774	7.56537275234616	2.91763274109615	6.12553498986633e-05	0.0276851449811988	up
POU2F3	6.3432	4.44971771657692	-1.89348	6.27109644273076e-05	0.0276851449811988	down
MIR4287	3.31333	1.39745	-1.91589	6.31231083750063e-05	0.0276851449811988	down
MYLK	4.81808	3.82261696426923	-0.995463	6.45093013703522e-05	0.0276851449811988	down
SORBS1	5.00276	3.70346353165385	-1.29929	6.66554375787492e-05	0.0276851449811988	down
MBNL3	5.25022	3.66957248146154	-1.58065	6.67768951972958e-05	0.0276851449811988	down
GATM	3.54344	2.29417293819231	-1.24927	6.68990770263741e-05	0.0276851449811988	down
IFI44	4.00495	8.18348891634616	4.17853690434615	6.71862604970214e-05	0.0276851449811988	up
ANXA10	1.64983	2.79464550819231	1.14481704894231	7.83596381840487e-05	0.0314268611385065	up
OAS1	4.9434	7.60261636688461	2.65922113063461	7.87671965199678e-05	0.0314268611385065	up
EXPH5	5.79344	4.03228378461538	-1.76116	8.10290699934595e-05	0.0318241672399312	down
ODF3B	3.94897	5.15952005980769	1.21055307880769	8.81795107815098e-05	0.0335555608522844	up
HOXA6	3.33366	2.26125674130769	-1.0724	8.95613824382773e-05	0.0335555608522844	down
PER3	6.69031	5.03555073634615	-1.65476	8.96147495032827e-05	0.0335555608522844	down
HOXC4	4.43594	3.30754	-1.1284	9.32995260979858e-05	0.0335555608522844	down
EAF2	2.67049	4.22698585669231	1.5564910601923	9.34217731714199e-05	0.0335555608522844	up
SERPINA12	5.57178	4.26153794484615	-1.31024	9.40647405395358e-05	0.0335555608522844	down
ARHGEF26	5.17442	4.04949971780769	-1.12492	9.58613379529492e-05	0.0335555608522844	down
SELL	3.35119	5.57509069592308	2.22390568842307	9.611713802373e-05	0.0335555608522844	up
MACROD2	2.26158	1.40087824934615	-0.860702	0.000103454735254481	0.0356224414432417	down
EPN2-AS1	4.88144	3.60388482696154	-1.27755	0.000108721793656197	0.0369301487208403	down
CYP39A1	3.32567	2.33557445373077	-0.9901	0.000113403537387571	0.0380068175436532	down
IFI27	3.02989	4.84413494546154	1.81423996646154	0.000117532625602411	0.0388723694360815	up
RSAD2	2.84421	5.85720661434615	3.01299396984615	0.000125731770580552	0.0409735023006609	up
SLITRK6	3.65449	2.36375761969231	-1.29074	0.000127145654815864	0.0409735023006609	down
ZNF273	2.82457	1.58530969957692	-1.23926	0.000128943972829737	0.0410270341904844	down
GBP5	2.87372	6.19789865961538	3.32418323636538	0.000137614895073514	0.0421407435511445	up
FAM189A2	4.0434	2.79192666211539	-1.25148	0.000138619560878541	0.0421407435511445	down
LOC100505994	1.9348	3.25667151307692	1.32187622907692	0.000139397396958258	0.0421407435511445	up
CCL4	6.00001	7.63507007111538	1.63506125411537	0.000141258463821138	0.0421407435511445	up
ADAMDEC1	2.24533	5.00935269503846	2.76402038128846	0.000142846141341104	0.0421407435511445	up
MIR568	4.74082	3.06824202407692	-1.67258	0.000143726964269311	0.0421407435511445	down
AHNAK2	6.23572	4.92106725953846	-1.31466	0.000144179819597327	0.0421407435511445	down
GZMB	2.49651	3.70147937007692	1.20497292307692	0.000146053082699025	0.0421975895025596	up
PER1	5.39339	4.05700010469231	-1.33639	0.000157779143444717	0.0450674607912092	down
MYH11	6.62548	4.31222047584615	-2.31326	0.000161627536796351	0.0451835685920644	down
DDX58	5.12888	7.65231010276923	2.52342621051923	0.000161780759599212	0.0451835685920644	up
MIR196B	4.00392	2.98405448715385	-1.01987	0.00016399735647351	0.0452993137617378	down
IL21R	2.70978	3.53061968234615	0.820840657346151	0.000172960169865413	0.0466965195954803	up
RNY4P19	7.43573	4.59800534603846	-2.83773	0.000173510301079749	0.0466965195954803	down
SLFN13	3.68255	5.29279249038461	1.61024152388461	0.000174628932287363	0.0466965195954803	up
KRT16	6.38582	8.63569844823077	2.24988164198077	0.000177626101935725	0.0469979968237514	up
B4GALT2	4.71478	3.70862898869231	-1.00615	0.000182108190162794	0.0476819944576248	down
EEF2K	5.06129	3.62874446676923	-1.43254	0.000189551443340871	0.0491192276269705	down
SLC38A4	3.61475	2.62353204576923	-0.991221	0.000192146205831029	0.0492835411200892	down
RUNX1-IT1	2.59753	3.83952	1.24199	0.00020480700886751	0.0520002926756943	up
SAMD9L	4.21653	6.96203023153846	2.74550451203846	0.000214592649861202	0.0537920963696715	up
MT1G	6.13082	3.69414863734615	-2.43667	0.000219844399153236	0.0537920963696715	down
NKG7	3.43662	5.36234167076923	1.92571786801923	0.000220307368265073	0.0537920963696715	up
LCE5A	5.31388	3.94322405588461	-1.37066	0.000220424328694946	0.0537920963696715	down
SUN1	5.93707	4.72874733646154	-1.20832	0.000224501539657085	0.0542602952001971	down
KRT77	5.61215	3.75409381746154	-1.85805	0.000232336339555184	0.0556191069624677	down
SCGB1B2P	6.54187	4.37397343403846	-2.1679	0.000245255589982118	0.0572897618631131	down
PARP15	1.4735	3.25538247107692	1.78188685007692	0.000246248599890073	0.0572897618631131	up
MYOC	3.06145	2.04949457984615	-1.01196	0.000249403611247495	0.0572897618631131	down
ID4	6.58808	5.40324	-1.18484	0.000251926667007572	0.0572897618631131	down
FCER1A	5.88553	4.28615152084615	-1.59938	0.00025268294479069	0.0572897618631131	down
FBLN1	6.01185	4.67730488280769	-1.33455	0.000254059076372215	0.0572897618631131	down
RNF180	4.59486	3.52717996357692	-1.06768	0.000257421788121004	0.0572897618631131	down
KLHDC7B	2.27771	3.84510096911538	1.56739097886538	0.000257640098587342	0.0572897618631131	up
SLFN12	3.53322	4.83742438280769	1.30420203130769	0.000260011709365506	0.0572897618631131	up
SYNPO2	5.82998	3.78776811730769	-2.04221	0.000262107042260424	0.0572897618631131	down
CD1A	4.52632	3.07481154796154	-1.4515	0.000268135929711745	0.0581022821485727	down
IFIH1	4.31673	7.20102284353846	2.88429311228846	0.00028211534858711	0.0606089863426119	up
CCL4L2	2.43952	3.35119267594231	0.911674282317306	0.000290452387794354	0.0611846856786615	up
MIR4708	4.7035	3.53545003707692	-1.16805	0.000291022315347598	0.0611846856786615	down
PTPRF	5.42068	4.43695724357692	-0.983719	0.00029473668565408	0.0611846856786615	down
SCEL	8.37274	6.19042653296154	-2.18232	0.000298827163378539	0.0611846856786615	down
TPM2	6.18328	4.80263626911538	-1.38064	0.000300397561225484	0.0611846856786615	down
MIR143	3.36148	2.40781426896154	-0.95367	0.000301729328362505	0.0611846856786615	down
TENC1	5.1127	4.10421932865385	-1.00848	0.000301834063659851	0.0611846856786615	down
ASS1	5.6176	4.45398207584616	-1.16362	0.000309855307749339	0.0623081841246991	down
HOXA5	4.81061	3.60114033069231	-1.20947	0.000327785216318729	0.0653905491856156	down
ADCY2	3.28454	2.20318605969231	-1.08135	0.000332747207337746	0.0657162307792753	down
ISG20	3.53568	5.06409042634615	1.52840584009615	0.000334646623955571	0.0657162307792753	up
PI3	3.29866	7.42501669915385	4.12635321340384	0.000342599866185218	0.0667565134607103	up
SPINK1	5.09685	3.43216	-1.66469	0.000349824337753429	0.0676398811828476	down
IFIT2	3.49846	6.19565651253846	2.69719219953846	0.00035580504638088	0.0682711118002276	up
PRSS12	4.38191	3.20637973719231	-1.17553	0.000371764868105897	0.0707930433690138	down
PTPRCAP	5.16925	6.44543630776923	1.27618943501923	0.000375841780986217	0.0710312707283425	up
TFEC	1.85428	3.64934829557692	1.79507284957692	0.000382945079438992	0.0717076173583886	up
FABP5	6.40471	7.53397026934615	1.12926279184615	0.000385126048033993	0.0717076173583886	up
FGFR2	5.30119	3.82569449511539	-1.47549	0.000392944530788409	0.0726253950433636	down
CDON	5.66397	4.34861227296154	-1.31536	0.000401141565776759	0.0735992291778439	down
PLEK	2.50296	5.00733743053846	2.50437818003846	0.000406202269564362	0.0739876829548536	up
S100A7	5.12388	8.98438415061539	3.86050139536538	0.00041351672950844	0.0747781044095263	up
TUBA1A	4.47338	3.52467098888462	-0.948704	0.000417740303566867	0.0750022876461197	down
PIK3C2G	5.97681	4.29998712080769	-1.67682	0.000423840454112902	0.0755578273374603	down
HOTAIR	3.36946	2.03726402980769	-1.3322	0.000434588908328487	0.076928357744682	down
PRELP	5.42023	4.22219807315385	-1.19803	0.000439272086094154	0.0772135885039346	down
F10	4.33741	3.23886746142308	-1.09854	0.000445488714598599	0.0775688507692248	down
GJB6	3.42125	5.07828774042308	1.65704086542307	0.000458940688276185	0.0775688507692248	up
ALS2CL	3.4588	2.43234264942308	-1.02646	0.000460610696412744	0.0775688507692248	down
GATA3	6.31969	4.91752214938462	-1.40217	0.000461636398570793	0.0775688507692248	down
LONRF1	5.57187	3.88450406938462	-1.68737	0.000462565865841605	0.0775688507692248	down
HOXC-AS2	5.37295	3.89514474980769	-1.47781	0.000464255222524608	0.0775688507692248	down
FOXP2	3.96449	2.95807349942308	-1.00642	0.000464833859989347	0.0775688507692248	down
BANK1	1.90924	3.06039722392308	1.15115979017308	0.000465980922428109	0.0775688507692248	up
COTL1	3.04299	4.33029829023077	1.28730402348077	0.000471260577724001	0.077931617642569	up
TRPC1	3.93043	3.02310173326923	-0.907331	0.000475832028187753	0.0781732932060612	down
TNXB	5.22094197621875	4.08415889862019	-1.13678	0.000485596639880355	0.0787788035497101	down
OR56B1	1.64991	3.31969602169231	1.66978636169231	0.000485785906675886	0.0787788035497101	up
GBP1	3.16004	5.65343	2.49339	0.000495652702858093	0.079390810717524	up
TANC1	5.42989	4.18762769734615	-1.24226	0.000495876721938704	0.079390810717524	down
HERC6	3.71446	6.46945810934615	2.75499757709615	0.00050939017072567	0.0806183343443319	up
KIT	5.40364	3.76853341638462	-1.6351	0.000511074847531826	0.0806183343443319	down
C3orf70	5.17886	4.13550259846154	-1.04335	0.000513165718296193	0.0806183343443319	down
EMX2	4.59127	3.28896300092308	-1.3023	0.00051647765543322	0.080634672962543	down
HOXC9	3.7241	2.63088937046154	-1.09322	0.000529595222226188	0.0821722562091202	down
ENO4	3.46028	2.64598596126923	-0.814297	0.000544587677022662	0.0836486172517219	down
TSPAN8	3.4677	2.49728136642308	-0.970417	0.000545765962336187	0.0836486172517219	down
PRRG3	2.96603	2.15526758346154	-0.810766	0.0005577948170418	0.0849741243706829	down
RPS3A	8.13553	7.07297839780769	-1.06255	0.00058301593031026	0.088281255567944	down
TSSK3	4.09587	3.20601840992308	-0.88985	0.000589258504576392	0.0884104427264996	down
CHAD	5.2882	4.19040892630769	-1.09779	0.000593794963272224	0.0884104427264996	down
DDX60	3.97788	6.28964353353846	2.31176122603846	0.000594420942901751	0.0884104427264996	up
EIF3L	6.92884	5.29234064392308	-1.6365	0.000604169556583313	0.089331799848695	down
MCOLN3	4.75179	3.74154465703846	-1.01024	0.000609917179352313	0.0896542585976594	down
CHI3L2	1.50752	2.62182235561538	1.11430088586538	0.000616330668462302	0.0900702772236536	up
RPL10A	7.91379	7.05673973742308	-0.857048	0.000622560880605239	0.0901418736199549	down
POSTN	8.49141	5.66095706184615	-2.83046	0.000625522730817	0.0901418736199549	down
SLC29A1	5.38779	4.08840166565385	-1.29939	0.000630608696297159	0.0901418736199549	down
TACR1	4.28556	3.31014631734615	-0.975414	0.000631165251317316	0.0901418736199549	down
AIM2	3.17692	5.03734328423077	1.86042351673077	0.000650672520935425	0.092124294375288	up
KLHL6-AS1	1.64766	2.66521	1.01755	0.000658631239464654	0.092124294375288	up
LPAR6	4.38028	5.28811	0.907827415749997	0.000662146764250937	0.092124294375288	up
PYHIN1	2.76647	5.19931590569231	2.43284125844231	0.000662484851576669	0.092124294375288	up
AGAP2	2.66138	3.46898	0.807599205249998	0.000663371152209068	0.092124294375288	up
PARP14	4.38949	7.13278972138461	2.74330100413461	0.000678588058162378	0.0937197221426898	up
TRAJ12	1.29002	4.62614457292308	3.33612747767308	0.000687970941155408	0.0944963802015428	up
RRP7B	3.79057	2.61129086855769	-1.17927	0.00070407575554942	0.0946997610763277	down
SAMD9	4.13333	6.87655315907692	2.74322403382692	0.000704218098439309	0.0946997610763277	up
MSH5-SAPCD1	5.78344164720833	4.42780957899359	-1.35563	0.000704283151925082	0.0946997610763277	down
C1orf51	4.41077	3.36436445626923	-1.04641	0.000704521615263895	0.0946997610763277	down
EFNA3	3.3316	2.24265525642308	-1.08894	0.000730682741428808	0.0976938371731624	down
IKZF3	3.6958	5.31856614138462	1.62276280513461	0.000753010222351936	0.100146375391737	up
DTX2P1-UPK3BP1-PMS2P11	5.62557	4.52702261142308	-1.09854	0.000767070166584603	0.100665786959508	down
TRAF3IP3	4.02719	5.15940274453846	1.13221546553846	0.000770182627858984	0.100665786959508	up
JAM2	5.22592	3.93784499023077	-1.28807	0.000771648811728916	0.100665786959508	down
SNAR-G2	4.45047	6.89716146926923	2.44668685351923	0.000772935108338039	0.100665786959508	up
LOC100129550	4.38898	3.18047489534615	-1.2085	0.000784528392855621	0.101648998365046	down
NUAK1	4.02303	2.96084817738462	-1.06218	0.000799723640499076	0.102867208646782	down
PTPRS	4.22852	3.54649313830769	-0.682024	0.000802115407971406	0.102867208646782	down
SASH3	2.04307	3.09083879311538	1.04777124211538	0.000809196951020086	0.103147481350325	up
FAM83F	3.95054	2.69418735853846	-1.25636	0.000813452667925271	0.103147481350325	down
ZBP1	2.64401	4.11416144384615	1.47015566959615	0.000816611584528754	0.103147481350325	up
NR1D1	6.38795	4.69949	-1.68846	0.000826234495595275	0.103841151406414	down
C19orf66	4.19245	5.74083382561538	1.54838516511538	0.000838554039059258	0.104464221268073	up
FAM206A	4.69162	3.63340046988462	-1.05821	0.000839504006053101	0.104464221268073	down
C10orf116	3.96842	2.6968	-1.27163	0.000843711900643374	0.104470651894443	down
TRAJ19	2.23408	5.88699764546154	3.65291616496154	0.000857976886940971	0.105581121069574	up
TRAV17	2.45881	3.34819292484615	0.889383957096151	0.000861080912605929	0.105581121069574	up
PLLP	3.64116	2.66118953069231	-0.979975	0.000870513526469178	0.105835474938171	down
C1QA	4.28472	5.87726036526923	1.59254402926923	0.000879049263374116	0.105835474938171	up
TNFRSF19	4.27512	2.91887950892308	-1.35624	0.000880734826984965	0.105835474938171	down
TFAP2B	3.76988	2.76773564757692	-1.00215	0.000886622440398891	0.105835474938171	down
PLAC9	4.15636	3.31295100496154	-0.843412	0.000889206895638693	0.105835474938171	down
LOC100129936	2.54533	3.50812766484615	0.962799025096152	0.000889703891217508	0.105835474938171	up
C7orf41	5.30562	4.24313482153846	-1.06248	0.000892628926117614	0.105835474938171	down
RASSF9	4.127	2.98582329657692	-1.14118	0.000901678565458353	0.106406537189489	down
HDHD1	3.43228	4.23585742480769	0.803581128307692	0.000920027761444913	0.106624	up
PARP9	4.14735	6.18129223157692	2.03394631157692	0.000923351875183101	0.106624	up
APBA1	3.62985	2.91784337138462	-0.712007	0.000927151081366085	0.106624	down
LAMP3	4.18418	5.50678697442308	1.32260800292307	0.00093413560567262	0.106624	up
IGHG4	3.85454	6.18091173265385	2.32637394165384	0.000934431360115002	0.106624	up
C6orf132	5.22139	4.15605917346154	-1.06533	0.000934942184411006	0.106624	down
LMOD1	6.4893	4.79124685096154	-1.69805	0.00094064562304648	0.106624	down
STAP1	2.11901	4.18390797265385	2.06489923015385	0.000940947187594411	0.106624	up
OASL	2.69936	4.71954799115385	2.02018433640384	0.000941697383157388	0.106624	up
GSTM5	4.08746	2.88961245711538	-1.19784	0.000948561308949213	0.106919448707388	down
LPAR1	5.97628	4.90776704776923	-1.06851	0.000964232606200495	0.107913373921711	down
MPP7	6.43795	5.03516810403846	-1.40279	0.000965965512905194	0.107913373921711	down
KRT16P2	4.41062	5.50378817438462	1.09316482938461	0.000975510352502529	0.108497470002228	up
VRK3	3.6675	4.34169490765385	0.674195095403841	0.00102744226454246	0.113733272534707	up
FMR1-IT1	0.980567	1.86228065765385	0.881713832903845	0.00103163534921679	0.113733272534707	up
PIEZO2	3.6454	2.87630877234615	-0.769087	0.0010394243145648	0.113850812413143	down
CORO1A	3.56689	4.95931376869231	1.3924222264423	0.00104176029817882	0.113850812413143	up
LGALS3BP	4.49636	5.73611538623077	1.23975368723077	0.00105510470760535	0.11432315526331	up
SNORA2B	3.95259	2.61443243080769	-1.33815	0.00105517870866836	0.11432315526331	down
DDX60L	3.92502	6.11361801180769	2.18860025180769	0.00106517116438006	0.114381860076079	up
FAM86B2	4.42777	3.32885711915385	-1.09892	0.00106587841199698	0.114381860076079	down
TNS4	5.43245	4.27957429696154	-1.15288	0.00106960720368317	0.114381860076079	down
HELB	2.64484	4.15173362853846	1.50689207053846	0.00107662349786544	0.114381860076079	up
KMO	1.68192	2.94087	1.25895	0.00107847313964158	0.114381860076079	up
HSPB6	5.73001	4.53630791865385	-1.19371	0.00108618167859024	0.114677802612554	down
SNORD92	2.62581	5.30350049311538	2.67769024086538	0.00109038808181097	0.114677802612554	up
SLC15A3	3.40913	4.44095903876923	1.03182727501923	0.00110238617466292	0.11488367032365	up
RTP4	2.33341	4.12438023957692	1.79097028332692	0.00110822415854324	0.11488367032365	up
TRAJ20	3.58922	6.81189187369231	3.22267428744231	0.00111594328908249	0.11488367032365	up
CD38	2.94425	5.06720370088462	2.12295663663461	0.00111732656726022	0.11488367032365	up
ASAH2B	3.11589	2.2171	-0.898785	0.00111964906021004	0.11488367032365	down
EEF1G	6.97127	5.39418042763462	-1.57709	0.00111976842891845	0.11488367032365	down
HLA-F	4.67729	5.47750045421154	0.800210280461536	0.00114609401476365	0.117106581931297	up
LOC100507286	2.60165	4.37416817473077	1.77251676223077	0.00116078726054519	0.117461291060821	up
ANKRD37	4.88915	3.96412285092308	-0.925026	0.0011630923605465	0.117461291060821	down
CCR1	1.84429	4.07413291346154	2.22984070896154	0.00116625579741408	0.117461291060821	up
COL17A1	5.51494	4.31001339115385	-1.20493	0.00116990003791966	0.117461291060821	down
GPR65	2.65527	4.50295568232692	1.84768255957692	0.00117974387689241	0.117461291060821	up
TRAC	1.99615	3.25188451161538	1.25573223736538	0.00118201960499468	0.117461291060821	up
EPN2-IT1	4.15901	3.12147740319231	-1.03753	0.00118227668039416	0.117461291060821	down
TAP2	3.38581321121875	4.41742005089904	1.03160683968028	0.00121010334113011	0.119218642921106	up
LOC100507325	2.91798	2.18716141142308	-0.730814	0.00121286254103651	0.119218642921106	down
SSBP2	5.05333	3.94610531930769	-1.10722	0.0012141936898394	0.119218642921106	down
MIR1246	3.53145	2.11894607557692	-1.41251	0.00122062298780612	0.119383577515544	down
PTGR1	4.81158	3.75222597115385	-1.05935	0.00122593468797622	0.119438350065777	down
DCT	4.4945	2.80113437303846	-1.69336	0.00123999225973597	0.120341488188121	down
DNMBP-AS1	3.3873	2.53192464180769	-0.855379	0.00125240488328131	0.12107865056215	down
HOXC10	3.57608	2.60419170353846	-0.971887	0.00125759406607525	0.121114499788765	down
HUNK	3.88369	3.10289044146154	-0.780799	0.00129260599083095	0.124011237349339	down
SGCD	3.80956	2.95097562080769	-0.858585	0.00130691353724048	0.124907143239836	down
FOXQ1	4.22636	3.24735458438462	-0.979	0.00133762745473847	0.127337477985231	down
ANO1	4.91511	4.03616695865385	-0.878944	0.0013424742069576	0.127337477985231	down
CTSZ	4.40217	5.59681497365385	1.19464414690384	0.00135699820309136	0.127863931245017	up
HCLS1	3.80332	5.48326103376923	1.67994204101923	0.00136135916327574	0.127863931245017	up
ZNF436	4.66051	3.73351927530769	-0.926994	0.00136328507215406	0.127863931245017	down
RAI1	4.89747	4.11913458388462	-0.778334	0.00140620735611213	0.131399360978567	down
HIST1H2BC	2.84354	3.63515512309615	0.79161377184615	0.00142499497576586	0.132661754484632	up
HRASLS	3.50281	2.40098014780769	-1.10183	0.0014414057530188	0.133441034344269	down
TPM1	5.85644	4.76051187319231	-1.09592	0.00144673522433316	0.133441034344269	down
MTSS1L	4.5644	3.57374951530769	-0.99065	0.00144929194684856	0.133441034344269	down
RAB40B	4.09033	2.95274183496154	-1.13759	0.00145649266210024	0.133614596914422	down
CD247	2.83994	3.81970566111539	0.97976150036538	0.00147472492440836	0.134795220727013	up
TREML1	2.6253	3.29329900173077	0.667996466980766	0.00148386014762764	0.135138799531769	up
CTNNAL1	4.8164	3.79867002046154	-1.01773	0.00149464740472656	0.135209240641798	down
AHNAK	6.97328	5.96101706642308	-1.01226	0.00149539182441199	0.135209240641798	down
SRY	3.97642	2.18872996761538	-1.78769	0.00150710621062316	0.135780006129835	down
CD48	1.92486	4.04492522938462	2.12006408413461	0.00152267097070492	0.136639582140579	up
SP140	3.12472	4.97214088738462	1.84742258713461	0.00153143156629599	0.136639582140579	up
SSC5D	4.30875	3.27606915557692	-1.03268	0.00153295521020223	0.136639582140579	down
CIZ1	5.40759	4.21713619673077	-1.19046	0.00155539431800423	0.137558433025526	down
FAM153A	3.36271	2.15331929461538	-1.20939	0.00156149189851691	0.137558433025526	down
UBD	2.39023	3.67941013109615	1.28918298634615	0.00156258784888415	0.137558433025526	up
RUNX3	3.91712	5.11285283673077	1.19573616948077	0.00156638547107237	0.137558433025526	up
FGFR3	4.02356	2.80502117176923	-1.21853	0.00157533537776133	0.137558433025526	down
BHLHE41	6.22493	4.86121055080769	-1.36372	0.00158392328640434	0.137558433025526	down
CMPK2	3.09341	5.28676992688462	2.19335503163461	0.0015888178461412	0.137558433025526	up
F10-AS1	2.51282	1.34009886161538	-1.17272	0.0015936219510259	0.137558433025526	down
SPTBN2	4.93651	3.70491331984615	-1.2316	0.00159405953679769	0.137558433025526	down
OR10AB1P	3.00352	1.97488318307692	-1.02864	0.00161214632389709	0.137558433025526	down
APOL3	2.76836	3.65885183296154	0.890487339961537	0.00162144706658578	0.137558433025526	up
ARL5B	3.25558	4.40966323953846	1.15408761478846	0.00162331778145717	0.137558433025526	up
TRIM14	4.27077	5.20230903380769	0.93153785830769	0.00162369875949458	0.137558433025526	up
APOL1	1.72736	3.16049648803846	1.43314032103846	0.00162412315917759	0.137558433025526	up
UBAC2-IT1	7.01629	8.55794451273077	1.54165000573076	0.00162783137027687	0.137558433025526	up
BUB1	1.71413	2.58637433757692	0.872244323326923	0.00163082483456424	0.137558433025526	up
FLJ12825	3.80008	2.88036152488462	-0.919721	0.00163858918333735	0.137751096027985	down
SIDT1	2.32201	3.32663680653846	1.00462571103846	0.00164436231593322	0.137775637244325	up
MIR1247	4.72077	3.90587184061538	-0.814901	0.00165364109188377	0.138092765732859	down
PLAC2	4.29656	3.36602463169231	-0.930534	0.00166019895374017	0.13818132748746	down
SLC43A1	3.78362	3.12348673911538	-0.660132	0.00169500242086719	0.140225028376221	down
LOC100506563	4.43532	3.13097281523077	-1.30435	0.00169591059143743	0.140225028376221	down
IL17RE	5.9586	5.12774853515385	-0.830847	0.00170867538011077	0.140817260178572	down
MIR575	3.67958	2.51004081646154	-1.16954	0.0017189973473767	0.141204958574055	down
LRRC7	2.31268	1.45613164446154	-0.85655	0.00172598216928655	0.141316898394745	down
KLC3	5.18321	4.38366719642308	-0.799542	0.00173423148785182	0.141531307398192	down
ZCCHC14	5.38226	4.41755472857692	-0.964704	0.0017682533330333	0.143840827764159	down
PPP2R3A	5.56815	4.52964142957692	-1.03851	0.00177515816940045	0.143936695954999	down
FAM184A	3.44962	2.70396364692308	-0.745655	0.00178447744748115	0.14422709041764	down
FAM57A	5.74471	4.58095809430769	-1.16375	0.00181167216425992	0.145955742053966	down
FAS-AS1	2.28789	3.50207315269231	1.2141853346923	0.00183256481453252	0.14700960071336	up
CD34	6.59377	4.94686762096154	-1.6469	0.00183645029535308	0.14700960071336	down
ITGA8	4.00848	2.91441	-1.09407	0.00186820090665339	0.149076501554411	down
RP9P	4.20569	2.69789702030769	-1.50779	0.00189906550496345	0.150570741755702	down
TAGLN	5.45803	4.43890956173077	-1.01912	0.00190082172242297	0.150570741755702	down
AGTR1	3.81427	3.02397941707692	-0.790293	0.00190489719439503	0.150570741755702	down
GLTSCR2	7.36581	6.09126658823077	-1.27454	0.00193911357972115	0.152578896626642	down
SH2D2A	3.12491	4.07141100069231	0.946498188442303	0.00194244298697189	0.152578896626642	up
ANKRD50	5.43319	4.06091726223077	-1.37227	0.00196150803053915	0.153230351224852	down
CD3G	2.89562	4.30606133753846	1.41043665453846	0.00196588550347374	0.153230351224852	up
FGF11	3.95675	2.92609713692308	-1.03065	0.00197453630995849	0.153230351224852	down
GCNT1	3.64485	4.71823689584615	1.07338737684615	0.0019751206952917	0.153230351224852	up
GVINP1	3.41632	4.99461902261538	1.57829623686538	0.00198632762564194	0.153487766616122	up
PARD6G	5.55222	4.39842911665385	-1.15379	0.00199065133342042	0.153487766616122	down
SLC9A7	3.44819	4.27004256386539	0.821848358115382	0.00199848260739125	0.153620363362038	up
CDK1	1.89438	2.71720833161538	0.822825480115382	0.0020099541690402	0.154031121929861	up
KRT6C	1.99437	4.58914082026923	2.59476671026923	0.0020290162592471	0.155019309095547	up
PIK3AP1	3.65329	4.91764794684615	1.26436078709615	0.00205292787196129	0.156370893907936	up
CYBRD1	5.15725	3.83521890796154	-1.32203	0.00206143307772884	0.156544356017499	down
KRT15	5.41123	4.28886503330769	-1.12236	0.00206997102750506	0.156635338142117	down
RGNEF	4.85126	3.93416656815385	-0.917089	0.00208719120540161	0.156635338142117	down
FABP7	3.25543	1.99689843676923	-1.25854	0.00209207747198881	0.156635338142117	down
SEPT5-GP1BB	5.17444	4.41652185223077	-0.757913	0.00209328129307209	0.156635338142117	down
C1QTNF9B	2.72989	1.43044441911538	-1.29945	0.00209378873391754	0.156635338142117	down
LOC644634	1.98704	3.88689494346154	1.89985935821154	0.00211297342808478	0.157092421623665	up
C22orf26	3.95755	2.86260917196154	-1.09494	0.00211776550012215	0.157092421623665	down
CDH13	5.04389	4.09042598592308	-0.953463	0.00211864779322177	0.157092421623665	down
TYRO3P	2.79703	1.74526657342308	-1.05176	0.00212620557200503	0.157189127229172	down
SCEL-AS1	5.01303	3.68444262342308	-1.32859	0.00214063020759474	0.157791439583875	down
LAMB2	4.96922	4.09717811246154	-0.872042	0.00216113364191884	0.15849353420633	down
NRG4	3.68402	2.72773502088462	-0.956283	0.00216276584312424	0.15849353420633	down
GPR171	3.39945	5.10102804384615	1.70157695459615	0.00220331937475563	0.160147653447858	up
GNAL	3.94259	3.15897	-0.783617	0.00220375391692597	0.160147653447858	down
FASLG	1.42686	2.34739	0.920528016999998	0.00220770828816224	0.160147653447858	up
WISP2	5.46882	4.53462815684615	-0.934194	0.00221082255515622	0.160147653447858	down
ITGA4	3.47306	5.23728933269231	1.7642263211923	0.00222151940444365	0.160218969276439	up
APOBEC3H	2.09193	3.13588384738462	1.04394962213461	0.00222455523064438	0.160218969276439	up
KANSL1-AS1	4.47489	3.39615	-1.07874	0.00224040906900177	0.160899778166939	down
CNN1	4.73712	3.78463273292308	-0.952488	0.00225259572547105	0.161314091610941	down
LOC100507596	2.99618	2.03432570923077	-0.961853	0.00226949001722971	0.16206221895763	down
NFIX	7.37986	6.28316685726923	-1.0967	0.00228258183216861	0.162178389231534	down
SIGLEC1	4.03521	5.24093303061538	1.20571941861538	0.0022840209177261	0.162178389231534	up
COL21A1	3.63659	2.86140199515385	-0.775185	0.002298279958874	0.162290962769724	down
KRT6A	4.93044	5.91809522623077	0.987651671730764	0.00229851936449801	0.162290962769724	up
LILRB1	2.54995	4.28443480992308	1.73448531542307	0.00231557875723356	0.162970024432962	up
LOC100288842	1.79311	2.58577	0.792661736999998	0.00232110394442236	0.162970024432962	up
TRIM21	3.38828	4.79081865092308	1.40254320992307	0.00235617931231754	0.16497193090366	up
THEMIS	2.72127	4.29306195003846	1.57179236153846	0.00245666922166823	0.171313635825693	up
THRA	5.6015	4.20235794065385	-1.39914	0.00246038441013188	0.171313635825693	down
LOC283335	5.81101	4.53597222888462	-1.27504	0.00247074553337477	0.171559833499746	down
LINC00189	1.23255	2.14258564973077	0.910036905230768	0.00249071385944185	0.171747486771008	up
MT1H	6.9967	4.47618489473077	-2.52052	0.00249168118270729	0.171747486771008	down
HIST1H4J	5.62939	6.89233061263462	1.26293761588461	0.00249734162937832	0.171747486771008	up
SGCA	3.81335	2.97636115603846	-0.836991	0.00250380338001046	0.171747486771008	down
SLAMF8	3.64821	4.82141660403846	1.17320680128846	0.00250761169816041	0.171747486771008	up
JPH2	3.79775	2.75143949746154	-1.04631	0.00253033861900444	0.17283312915026	down
IFNG	2.10505	3.70189	1.59684	0.00254705224220166	0.173154530215492	up
PPP1R3C	5.62716	4.29882537176923	-1.32833	0.00254882145845529	0.173154530215492	down
FBLN5	5.39305	4.48672673480769	-0.906323	0.00255734266047819	0.173265135077574	down
IFNG-AS1	1.31754	2.47476699911538	1.15722409836538	0.00256790640719226	0.173513159815013	up
PLCB4	3.99316	2.86337380711538	-1.12979	0.00259087873184381	0.173885370570115	down
LOC100506990	6.14301	4.91990971488462	-1.2231	0.00259843054544673	0.173885370570115	down
BHMT2	3.05392	2.25809037196154	-0.795831	0.0025989318388092	0.173885370570115	down
LATS2-AS1	2.19559	3.30426546023077	1.10867206823077	0.00260364548607296	0.173885370570115	up
RNU5E-4P	3.66228	2.01811508434615	-1.64417	0.00262493252710668	0.173885370570115	down
GBP4	1.60978	4.91579599815385	3.30601224115385	0.00263203630978275	0.173885370570115	up
TNXA	4.54087	3.55699892457692	-0.983871	0.0026341448206282	0.173885370570115	down
RAB27A	3.64903	4.33139684332692	0.68236217882692	0.00263506070331491	0.173885370570115	up
KCNA3	3.61605	4.78558058323077	1.16952848073076	0.00264501791822374	0.173885370570115	up
RNU7-5P	4.63941	5.78652375476923	1.14711080201923	0.00265617746647401	0.173885370570115	up
TCEA3	5.08216	4.01432952261538	-1.06783	0.00266005192689786	0.173885370570115	down
XCL2	3.28638	4.94911566496154	1.66273825821154	0.00266241420900848	0.173885370570115	up
ANKRD35	4.60697	3.61367720773077	-0.993295	0.00266466354563924	0.173885370570115	down
WEE1	6.11812	4.87595680865385	-1.24217	0.0026702638860624	0.173885370570115	down
LOC91450	3.53464	2.64865748557692	-0.885979	0.0026802258972241	0.174083096001615	down
RNU7-27P	5.5965	7.04049288023077	1.44399662523076	0.00271686480568394	0.175491037922636	up
SERPINB3	4.20364	7.02016192734615	2.81652478459615	0.00272502135947169	0.175491037922636	up
GPR52	2.33022	3.10004704596154	0.769828012711536	0.00272515918833666	0.175491037922636	up
EPB41L4A	4.61787	3.72866334242308	-0.889211	0.00272982956030198	0.175491037922636	down
ATP9A	4.81923	3.90862579338462	-0.910604	0.0027420428406598	0.175826502150063	down
FAM171B	5.67512	4.55523438103846	-1.11989	0.00275738516129863	0.176283629521162	down
MX2	3.35782	5.60425	2.24642	0.00276321406197886	0.176283629521162	up
OLFML2A	3.59832	2.69020266103846	-0.908117	0.00277021139643774	0.176283629521162	down
TRIM29	4.87682	4.04847859065385	-0.828337	0.00280327504681188	0.177665097841696	down
FLJ45832	3.61457	2.63093739584615	-0.983631	0.00280898713432459	0.177665097841696	down
GOLGA8H	3.70562	2.62442455196154	-1.08119	0.00281533202496069	0.177665097841696	down
PGAP2	5.31577	4.57731359980769	-0.738452	0.00282019311102948	0.177665097841696	down
LINC00161	3.11946	4.32661991215385	1.20716195915384	0.00286691324865673	0.179530590630446	up
IL11RA	4.53637	3.53096140823077	-1.00541	0.00286872973580738	0.179530590630446	down
PLEKHA1	5.93335	4.79552339780769	-1.13783	0.002871232393119	0.179530590630446	down
DTX3L	5.10497	6.87046379534616	1.76549030034615	0.00288917473487621	0.180204208773818	up
SIRPB1	2.29516	3.26561878480769	0.970463545057691	0.00290229558179912	0.180574509267581	up
OR2AG2	1.82543	0.980715432076923	-0.844719	0.00292488679142677	0.181530751578527	down
MAP1B	5.73285	4.74563653423077	-0.987214	0.00295483607197194	0.182937831293317	down
GZMA	3.96554	6.20981795623077	2.24428073673077	0.00297881020934352	0.183667695799276	up
EFHC1	4.51202	3.84660935726923	-0.665407	0.00298123885606717	0.183667695799276	down
TET3	2.93505	2.15567118903846	-0.779383	0.00299921860964893	0.184142514226689	down
LIPG	3.00726	4.00500796396154	0.997744504711536	0.00300359766203623	0.184142514226689	up
TGFBR3	4.76755	3.90276130230769	-0.864791	0.00306658886134058	0.187546904181647	down
EMCN	5.71288	4.65151979176923	-1.06136	0.00309633011463349	0.188906198450067	down
SRG7	2.75338	1.92724814326923	-0.826133	0.00311763399881751	0.189745395143527	down
MYO1G	3.04748	4.24429	1.19681	0.00314821390173478	0.19085905946965	up
FAIM3	2.71606	3.98240825607692	1.26635266207692	0.00315111830362448	0.19085905946965	up
TRAJ22	1.96736	5.51735478173077	3.54999933948077	0.00317553172294773	0.191588890340015	up
GJB2	4.557	6.37122903692308	1.81423129242307	0.00318373555358177	0.191588890340015	up
ITGA11	4.2745	3.42457015338461	-0.849931	0.0031927886276418	0.191588890340015	down
RNF31	3.64309	4.42078818965385	0.777699189403843	0.00319365631176266	0.191588890340015	up
GFRA1	4.09389	2.94171264630769	-1.15218	0.00321208575764716	0.19223568477195	down
SLC44A5	4.37789	3.45133507103846	-0.926558	0.00322838837595891	0.192624713845438	down
ZNF658B	6.1119	5.22843715388462	-0.883467	0.0032339126847062	0.192624713845438	down
MAP6	3.46647	2.67910641884615	-0.78736	0.00324469879982152	0.192810281400269	down
SCARA5	4.44819	3.63275206696154	-0.815434	0.00325397956891574	0.192905732179873	down
TNFSF8	1.92726	3.11808442411538	1.19082277761538	0.00328465855580539	0.193078433708862	up
DOCK6	4.79567	4.00665585434615	-0.789019	0.00328526277964795	0.193078433708862	down
CCR7	5.52098	6.24362682069231	0.722645520692298	0.0032867207648768	0.193078433708862	up
TRAJ30	2.82109	4.44399230373077	1.62289868923077	0.00328761814240105	0.193078433708862	up
FAM180A	3.2885	2.52784541496154	-0.760655	0.00331395821638039	0.194171687009178	down
LOC284440	3.41762	2.75037823905769	-0.66724	0.00332223080598697	0.194203705905322	down
SST	2.72674	3.54343890107692	0.816695730326919	0.00335619805667902	0.194713991518056	up
LOC650623	3.43223	2.50960518457692	-0.922625	0.0033569325157901	0.194713991518056	down
AQP1	4.88607	3.85587570230769	-1.03019	0.0033612756698607	0.194713991518056	down
TSC2	4.94208	4.38318556365385	-0.55889	0.00336194590701927	0.194713991518056	down
LRRC70	5.43501	4.85508220134615	-0.579924	0.00340483769040506	0.196744828013843	down
RNU7-14P	3.67955	4.94261742080769	1.26306827705769	0.00343409261634392	0.197615385014921	up
LOC100507316	4.62241	3.60791678123077	-1.01449	0.00343562711853599	0.197615385014921	down
LAP3	4.13933	5.92090094134615	1.78156654359615	0.00346238359877558	0.198699712645715	up
BTC	3.48505	2.67392382792308	-0.811128	0.00347871981798127	0.199182463199948	down
CFB	4.10513	5.46224142819231	1.35710675694231	0.00351392345718297	0.200740863681253	up
CYBB	4.36065	6.42325722330769	2.06260646455769	0.00353665563047998	0.200742199036998	up
GNG12-AS1	3.60616	2.81562267819231	-0.790537	0.00353739207865439	0.200742199036998	down
IGANRP	3.95378	5.34055	1.38677	0.00353790556068547	0.200742199036998	up
SLC25A27	4.6866	3.74567274669231	-0.940925	0.00356042973877789	0.201411025426715	down
BTBD16	3.10916	2.35911246188462	-0.750043	0.00356571874263559	0.201411025426715	down
LOC730102	4.88219	3.73267164357692	-1.14951	0.00358432165595246	0.202007868035921	down
NEO1	5.55667	4.49094824834615	-1.06572	0.00362460986826429	0.203821462301323	down
LAIR1	2.13152	3.09204963484615	0.960531223596152	0.00369382369500916	0.207249893744978	up
ATP8B4	2.70752	3.64042496488462	0.932903431384613	0.00372329664434377	0.208438272722105	up
SORBS2	3.24928	2.70713855053846	-0.54214	0.00376669801296904	0.209573698104597	down
LOC100507209	3.10086	4.42082	1.31996	0.00376755439981695	0.209573698104597	up
RN5S47	2.17007	1.31921734215385	-0.850856	0.00378397185773491	0.209573698104597	down
LOC653160	4.05073	3.25207628034615	-0.79865	0.00378524890963928	0.209573698104597	down
DMD	4.87803	3.80341255573077	-1.07462	0.00378648782799845	0.209573698104597	down
NAALADL2	3.6322	2.86673542834615	-0.765469	0.00380092406051246	0.209573698104597	down
SLFN12L	3.35703	5.18523636803846	1.82821031878846	0.00380194169063082	0.209573698104597	up
MIR4642	3.10456	2.29412685926923	-0.81043	0.00384273821624607	0.211359010511075	down
KIAA1683	4.21587	3.33846	-0.877417	0.00386268169670155	0.211909805029823	down
CLSPN	1.78954	2.74615681238462	0.956614812384613	0.00386961332386573	0.211909805029823	up
C1QTNF7	3.20634	2.34355097492308	-0.862789	0.00389261779795549	0.212706176020455	down
TUBB4A	4.97538	3.32503101642308	-1.65035	0.00391249454923248	0.213003116535165	down
PARK2	4.06279	3.10732	-0.95547	0.00392733485847859	0.213003116535165	down
DCAF4	3.06807	2.24376108573077	-0.824308	0.00392741301339627	0.213003116535165	down
ALDOC	4.39855	3.62897571296154	-0.769571	0.00393194804552501	0.213003116535165	down
TSNARE1	4.1279	3.5389	-0.589	0.00396825633438286	0.214042785569756	down
EDIL3	3.38908	2.52657844542308	-0.862498	0.00397416297526268	0.214042785569756	down
NOS1	3.1843	2.51069457826923	-0.673604	0.00397668606226433	0.214042785569756	down
HOXA-AS3	2.76499	1.82199428188462	-0.942993	0.00400614678988997	0.215167747245031	down
EGFR	6.18767	4.91026262161538	-1.2774	0.00401954888370735	0.215427251046627	down
LOC100131655	3.84493	3.13529	-0.70964	0.00403096000924599	0.215579171898739	down
ACADL	2.70572	1.87670114484615	-0.829021	0.00407085125897869	0.217250355086387	down
LGI4	5.18384	4.33256930611538	-0.851275	0.00410186874887544	0.21819683637753	down
CYR61	5.16326	4.07633993707692	-1.08692	0.00411171405680072	0.21819683637753	down
MIR370	3.50877	2.12318769023077	-1.38558	0.00411462843900975	0.21819683637753	down
EEF2	7.25974	6.22467198711538	-1.03507	0.00413896964007721	0.218518458137053	down
SNORA54	4.45952	6.69657114665385	2.23705588290384	0.00414032237821028	0.218518458137053	up
GDA	3.01436	4.21736371792308	1.20300415042307	0.0041493078589879	0.218518458137053	up
LILRB4	3.40633	4.39496808430769	0.98864260905769	0.00415546717813142	0.218518458137053	up
BMP2	3.83083	3.19995319342308	-0.630881	0.00418234379610085	0.219472638118562	down
EPN2	6.23215	5.04234	-1.1898	0.0041970808402341	0.21955510452994	down
SH3PXD2A	4.41917	3.63930311434615	-0.779867	0.00420235472842293	0.21955510452994	down
PRR12	5.73499	4.98180922476923	-0.753184	0.00421385314536459	0.21955510452994	down
MS4A2	2.92253	2.03182866419231	-0.890697	0.00423171531824472	0.21955510452994	down
CGNL1	6.1849	5.08260832292308	-1.10229	0.00423504009664536	0.21955510452994	down
CD53	4.09584	5.69667	1.60084	0.00424206372370042	0.21955510452994	up
BTLA	2.78591	3.70514057980769	0.919234426307689	0.00424505811591148	0.21955510452994	up
BBS1	4.31726	3.71827793553846	-0.59898	0.00429921517310469	0.220190006254333	down
HSPB2-C11orf52	3.3545	2.56696486126923	-0.78754	0.004302406903955	0.220190006254333	down
CYP4Z1	2.801	1.61572294865385	-1.18527	0.00430907886240056	0.220190006254333	down
CTSG	5.82061	4.45844241657692	-1.36217	0.00431928344235387	0.220190006254333	down
CLDN1	5.13931	4.04512406219231	-1.09419	0.00431958791452285	0.220190006254333	down
LOC219347	2.75438	1.86316253296154	-0.891218	0.0043259289857337	0.220190006254333	down
RNU7-23P	6.77818	8.41104581523077	1.63286640548077	0.00432984573041631	0.220190006254333	up
BOC	4.30184	3.59020944676923	-0.711635	0.00433223908003866	0.220190006254333	down
LOC100294406	7.30763	9.63627939942308	2.32864718367307	0.00433691246864876	0.220190006254333	up
PCP4	3.36108	2.32711799361538	-1.03396	0.004350340591524	0.220190006254333	down
GZMH	3.44147	4.74171	1.30023	0.00435369323314782	0.220190006254333	up
BOLL	2.48381	3.29309299238462	0.809285407634613	0.00438442271637534	0.221110108771289	up
GXYLT2	5.31949	4.06380250746154	-1.25568	0.00438947900528617	0.221110108771289	down
MIR3609	2.88592	2.03841	-0.847509	0.0045111027590117	0.226420434705985	down
C7orf63	4.0429	3.23484138396154	-0.808056	0.00451291525253415	0.226420434705985	down
LOC100288432	3.66029	4.41137874638462	0.751084684134611	0.00453266794283991	0.226958449026343	up
TEF	4.26344	3.67161479688462	-0.591829	0.00454600723551441	0.227173832747297	down
KREMEN1	5.28301	4.40260464565385	-0.880402	0.00456375314600434	0.227259978916483	down
RN5S394	2.84204	4.52589496169231	1.6838510264423	0.00456581354840961	0.227259978916483	up
NCF1C	2.45938	3.99410997480769	1.53472809880769	0.0045912963316286	0.227811098708065	up
MIR505	5.29386	4.28231	-1.01155	0.00460343231457966	0.227811098708065	down
CCL5	4.92596	6.69694	1.77097657474999	0.00460407535581226	0.227811098708065	up
HLA-L	4.87953	5.71919148994231	0.8396645538173	0.00464423819812768	0.228872938186077	up
CHP2	4.45812	3.30897959438462	-1.14914	0.00464728800555815	0.228872938186077	down
RPLP0	5.30719	4.56807117526923	-0.739123	0.0046528513452055	0.228872938186077	down
LOC100507619	4.51214	3.69064540076923	-0.821493	0.0046822573812511	0.229648273186968	down
WFIKKN1	6.44353	5.26245036019231	-1.18108	0.00469242002884487	0.229648273186968	down
CDYL2	3.27292	3.89398125407692	0.62105833657692	0.00469799953747892	0.229648273186968	up
ALDH3A2	6.27069	5.13504442580769	-1.13565	0.00470515836613975	0.229648273186968	down
IL10	1.49364	2.17309026819231	0.679451390192305	0.00472817120339132	0.23032424683807	up
PPM1K	3.2333	4.61228623203846	1.37899086128846	0.00476327251129405	0.23112343495869	up
LOC389033	2.39199	1.37164737911538	-1.02034	0.00477205406148328	0.23112343495869	down
TRDJ2	1.55485	4.01467017357692	2.45982158182692	0.00477216194874125	0.23112343495869	up
RTKN2	2.10322	3.14074956146154	1.03753305046154	0.00478928424430698	0.231256855269455	up
TACR2	3.53508	2.85423	-0.680853	0.0047933172181487	0.231256855269455	down
ANO1-AS1	5.12874	4.29595297753846	-0.832784	0.00482324512718533	0.232254960760403	down
LOC284930	3.57628	2.78865058911538	-0.78763	0.00483466450916507	0.232359707652721	down
ZNF395	4.30368	3.60810604780769	-0.695576	0.00489365038298471	0.234745793944091	down
GPR126	5.096	4.26592509942308	-0.830074	0.00496100644450042	0.237085238296877	down
SNORD83A	2.2327	4.73574294684615	2.50304579434615	0.00496128402865043	0.237085238296877	up
C3orf52	4.69059	3.66802216342308	-1.02257	0.00498104472880666	0.237512404279978	down
IFFO2	7.89831	6.94932416261538	-0.948988	0.00499096179632333	0.237512404279978	down
MIR196A2	4.04005	2.42360943211538	-1.61644	0.00501190028669446	0.237512404279978	down
MFAP4	5.60904	4.64924630280769	-0.959796	0.00501848480544999	0.237512404279978	down
DDX3Y	3.01085	1.78998009884615	-1.22087	0.00502668280908723	0.237512404279978	down
TRDJ3	2.80123	4.29031643003846	1.48908913303846	0.00502691753170545	0.237512404279978	up
RAB39A	1.51331	2.68304491896154	1.16973167046154	0.00504246463689551	0.237799983326464	up
GOLGA6L5	6.53154	5.16822739246154	-1.36331	0.00505733197608799	0.238054487923123	down
MIR99A	5.76738	4.71267031346154	-1.05471	0.00509584957656288	0.239419205526139	down
TDO2	1.65688	2.68344953934615	1.02657305184615	0.00512662223401449	0.23997750655694	up
LOC100505806	4.9702	4.09461496573077	-0.875586	0.0051268269024935	0.23997750655694	down
HSD11B2	3.81571	3.01400770234615	-0.801699	0.00514714251434397	0.240477002498874	down
CLDN8	2.61513	1.72894151623077	-0.886185	0.00515663209527742	0.240477002498874	down
SYK	3.04858	3.97306991965385	0.924489073403844	0.00519780536830504	0.241948214329103	up
CTLA4	1.61849	3.02901990919231	1.41053390744231	0.00522959023720384	0.242708859346236	up
IL17RD	3.3644	2.67610862715385	-0.688287	0.00523991541215533	0.242708859346236	down
CDKN1A	3.69447	4.36045455634615	0.66598773884615	0.00524980688194519	0.242708859346236	up
DNMBP	4.76376	4.00606695123077	-0.757694	0.00525276971214005	0.242708859346236	down
PRF1	3.06068	3.87089200511538	0.810210432615381	0.00527292846176426	0.242854176207168	up
ESRP2	4.58364	3.72184049492308	-0.8618	0.00528249134844158	0.242854176207168	down
SP110	4.29283	5.93580221303846	1.64297589928846	0.00528489952201309	0.242854176207168	up
LOC100130231	2.96817	4.38082255173077	1.41265674823076	0.00532402286486173	0.243365395110699	up
SNORD127	3.56258	2.35036704203846	-1.21221	0.0053254150559588	0.243365395110699	down
PCYOX1	3.50885	2.74454875246154	-0.764298	0.00532860791419491	0.243365395110699	down
AKR1B10	2.26037	3.82288946111538	1.56252016061538	0.00533475225596735	0.243365395110699	up
EOMES	3.69164	4.75563658257692	1.06400002907692	0.00534972736354045	0.243606425742668	up
APOL2	2.41306	3.71217	1.29911	0.00537938833372233	0.244514114206952	up
CD1C	5.06436	3.81992013446154	-1.24444	0.00542238025990632	0.245975882064301	down
CXorf49	2.33104	3.31751335573077	0.986473112980768	0.00543111929287424	0.245975882064301	up
CXorf21	2.49727	3.99353218369231	1.49626555419231	0.00544892635263545	0.246338512229936	up
FPR3	3.09618	5.09851806230769	2.00234103080769	0.00548547420809076	0.247545564981274	up
SMTNL1	3.27509	4.30288	1.02779060824999	0.00554990443781609	0.249798941279694	up
MIR3120	5.27126	3.74705691626923	-1.5242	0.00555528358431528	0.249798941279694	down
SMPDL3A	5.84885	4.60249722807692	-1.24635	0.0055900926611179	0.250915302017606	down
VIT	4.23731	3.31749223261538	-0.919816	0.00564324771119089	0.252785998584958	down
UBE2L6	4.5685	5.82468031188461	1.25618399388461	0.00565658885225552	0.252785998584958	up
UNC13B	4.57259	3.55714491180769	-1.01545	0.00566193973596958	0.252785998584958	down
ZNF101	4.15214	5.23829	1.08616	0.00567869583865461	0.253084571986564	up
GSTT1	4.29827	3.31735959396154	-0.980915	0.00569903654325139	0.253541562037463	down
RPA4	1.17463	1.88743	0.712796751749998	0.00574382958892593	0.255082863157672	up
FETUB	2.41584	3.38079726726923	0.96496091926923	0.00579292902096956	0.25680963645695	up
DLEU2	2.97693	3.91848730369231	0.941561243692304	0.00581036531918748	0.257067381264662	up
AOAH	3.94088	5.19726162519231	1.2563829626923	0.00581919716500608	0.257067381264662	up
LOC374443	2.88319	3.77510766632692	0.89191556470192	0.0058506769347308	0.258004588476129	up
CYP4F12	4.24695	3.14683729196154	-1.10012	0.00588048514837045	0.258864929403572	down
HESX1	2.32994	3.92916147576923	1.59922078301923	0.00589208640343796	0.258922174539889	up
MFAP5	5.05853	3.89439160696154	-1.16413	0.00592363794206602	0.259854386233458	down
UPB1	2.54595	1.80306724361538	-0.742887	0.00602018872675444	0.262508096732497	down
TRAJ45	1.54515	3.73855524857692	2.19340417757692	0.00602964855596567	0.262508096732497	up
PRIC285	3.04751	4.07968	1.03218	0.00603417001918661	0.262508096732497	up
DAPL1	7.54292	5.32268214253846	-2.22024	0.00603951428404173	0.262508096732497	down
CYTB	12.6106	11.5413	-1.06935	0.00605699293462901	0.262508096732497	down
KRT12	2.2545	1.49636	-0.758147	0.00606861936796736	0.262508096732497	down
GIMAP2	4.37932	5.63928799715385	1.25996869115384	0.00606906342924892	0.262508096732497	up
KLF9	4.71318	3.91632249861538	-0.796859	0.00607960923754449	0.262508096732497	down
DLG3-AS1	4.44106	3.63809965623077	-0.802964	0.00608169318293317	0.262508096732497	down
ADAMTS17	3.09878	2.37756797434615	-0.721211	0.00608856701126056	0.262508096732497	down
TBX15	4.5755	3.67969554911538	-0.895802	0.00611647447381977	0.263259764338928	down
ADH1B	5.21361	3.62525175103846	-1.58836	0.00613076952421368	0.263424	down
RN5S122	3.75959	5.12202	1.36243465199999	0.00614141874789648	0.263431231479737	up
HES1	5.28383	4.25120891530769	-1.03262	0.00617871065303222	0.263806892908803	down
MIR3925	3.7886	2.79792336676923	-0.99068	0.00618115425615363	0.263806892908803	down
FOS	6.16878	4.51911198023077	-1.64966	0.00618166215480924	0.263806892908803	down
NME8	2.42763	3.48458135203846	1.05694733628846	0.00622447469266855	0.265183721821893	up
PTRF	5.48175	4.61591620869231	-0.865837	0.00624784718468573	0.265729080937835	down
MMRN2	3.51023	2.86549228073077	-0.644735	0.00626658246069643	0.2660757039393	down
IGFL1	2.71229	4.85499275569231	2.14270291194231	0.00631776975995726	0.267746512052602	up
C14orf132	4.14565	3.27111444976923	-0.874537	0.006327236957322	0.267746512052602	down
PQBP1	5.63332	4.90974803323077	-0.723568	0.00635113922340299	0.268276917177119	down
PLEKHG5	3.60006	2.79813397896154	-0.801927	0.00636111722778337	0.268276917177119	down
LOC100505633	4.70108	3.73152086669231	-0.969561	0.00641153889511614	0.26995048855551	down
KBTBD8	1.98814	2.86830601342308	0.880167605423074	0.00643163055865305	0.270343588164386	up
ANKFN1	3.87885	2.94012851592308	-0.938722	0.00649989687857192	0.271861082766251	down
BCL6	5.55361	4.41357805438461	-1.14003	0.00651031105720961	0.271861082766251	down
GBP6	1.58525	2.90211690003846	1.31687120528846	0.00651707319892885	0.271861082766251	up
METTL21A	2.81347	3.48872837092308	0.675258420423074	0.00651800181282398	0.271861082766251	up
UBE2C	3.56057	4.36164753911538	0.801076883115384	0.00652181066629732	0.271861082766251	up
IL36G	3.30312	4.36222854919231	1.05910595794231	0.00656420619772413	0.27317530957946	up
RN5S410	2.00177	3.25051431780769	1.24873938180769	0.00658185332296629	0.273456967150547	up
SCGB2A1	3.47624	2.02908475780769	-1.44715	0.00659672309237968	0.273622494472039	down
PAMR1	3.64661	2.87591253130769	-0.770697	0.00661373928726288	0.273854200096365	down
IGK@	3.3536540654375	5.56203932978846	2.20838526435096	0.00663289073506721	0.273854200096365	up
D2HGDH	4.61994	3.89880540553846	-0.721134	0.00663499394727427	0.273854200096365	down
SLIT3	4.98504	3.87510609971154	-1.10994	0.00666199824662345	0.273963244100721	down
CMA1	5.08086	3.62647636123077	-1.45439	0.00667388667985217	0.273963244100721	down
FAM78A	3.81776	4.46130092738461	0.643543776134612	0.00667942326868276	0.273963244100721	up
EPGN	2.41961	4.42843625384615	2.00882255109615	0.0066830095342418	0.273963244100721	up
SVIL	5.88209	4.75283732538462	-1.12925	0.00670719942399535	0.273963244100721	down
KLK9	2.20047	3.01803448365385	0.817563683403846	0.00670756577595034	0.273963244100721	up
CD22	1.88185	2.68505753111539	0.803211711865383	0.00671393055243651	0.273963244100721	up
SKA1	1.66302	2.38329709369231	0.720274246942306	0.00674480349621782	0.274776954101996	up
PHYHD1	4.26383	3.59994031769231	-0.663892	0.00676001300862186	0.274950949813461	down
ZNF540	3.54324	2.92685981342308	-0.616385	0.00678224602610508	0.275409589841966	down
SLC47A1	3.28725	2.4693	-0.817945	0.00679488723018153	0.275477879706198	down
C12orf5	3.80344	4.66242	0.858977556749996	0.00681196453915785	0.275725508303175	up
HIST3H2BB	3.88672	4.73307433642308	0.846353407173073	0.00689539015623147	0.278356183453438	up
PLSCR1	4.81873	6.62438548123077	1.80565347023076	0.00689910496067362	0.278356183453438	up
SLC6A14	2.96474	3.96571992361538	1.00097692836538	0.00692170440268508	0.278820451708161	up
SHMT1	3.82307	3.05221504788462	-0.770853	0.00694804814754517	0.279309574487664	down
RBPMS	5.56944	4.62562104838462	-0.943818	0.00695607072045185	0.279309574487664	down
CCDC80	7.08564	5.59740672180769	-1.48824	0.00697934164918783	0.27979702024559	down
ATP2C2	4.60373	3.87502218376923	-0.728711	0.00699697090010538	0.279926746336359	down
PROS1	4.97913	4.02332956065385	-0.9558	0.00700485055082631	0.279926746336359	down
TLR7	3.32	5.00216211834615	1.68216336984615	0.00705133546101424	0.280925862086839	up
RNF213	5.00422	6.56972878696154	1.56550722596154	0.00706468248221637	0.280925862086839	up
DCD	10.2125	7.46045068815384	-2.75201	0.0070692331842457	0.280925862086839	down
FOXJ2	5.27119	4.45766026653846	-0.813533	0.00707455723667128	0.280925862086839	down
SCUBE2	3.1422	2.30525767815385	-0.836947	0.00709817770182327	0.281419234563138	down
LCK	2.37179	3.02106864846154	0.649275647211538	0.00711748544600359	0.281740337276766	up
C12orf57	4.0305	3.17910293496154	-0.851399	0.00714950209519866	0.282281381843352	down
GJC3	5.2827	4.00714798242308	-1.27555	0.00715361394948341	0.282281381843352	down
TNIP3	1.343	2.02894682361538	0.685946972115383	0.00716570053002825	0.282315123076474	up
CD69	2.7506	4.51568	1.76508	0.00717991359341654	0.282430353927673	up
TRAJ28	2.56811	4.46602964365385	1.89792000940384	0.00719109749020173	0.282430353927673	up
GPRIN3	2.39676	3.34312003915385	0.946356384653844	0.00720481369596487	0.282527608520707	up
GPR174	1.7514	4.22811892753846	2.47671831328846	0.0072349732578966	0.283268361075528	up
ANKRD18A	4.80923	3.87857086934615	-0.93066	0.00726004442613347	0.28343578968809	down
TUFT1	5.82666	4.92400207411538	-0.902661	0.00726180174089474	0.28343578968809	down
KLRC1	1.49566	3.09330511423077	1.59764138023077	0.00728801430430484	0.283746757289656	up
MIR938	3.54834	2.35218288796154	-1.19616	0.00729234584695728	0.283746757289656	down
USP30	5.27144	4.46403042096154	-0.807408	0.00731785302828706	0.284299155670824	down
CD9	4.6061	3.82675615903846	-0.779342	0.00734292864450705	0.284833108654829	down
COPZ2	4.92468	3.88202550319231	-1.04265	0.00735761023384767	0.284962851830501	down
LOC728805	2.36752	3.18378831134615	0.816270565846152	0.00737304828135069	0.285112458442355	up
FYB	4.88726	6.52889672446154	1.64164032521153	0.00738415859508167	0.285112458442355	up
TMEM171	3.02676	4.34553378361538	1.31877367311538	0.00742924960184761	0.286413524527671	up
ICAM3	2.60392	3.41431899146154	0.810394945711536	0.00744332381549436	0.286516672934558	up
SLC6A9	4.83002	3.88748011911538	-0.942543	0.00747157183964908	0.287156490213108	down
CYTH4	4.01634	4.93686	0.920520675249999	0.00748279364614839	0.287156490213108	up
TRGV10	2.76096	4.90151476026923	2.14055250876923	0.00750051146439071	0.287325290760478	up
MDK	3.20394	4.12060673011538	0.916667525865381	0.00751005394770982	0.287325290760478	up
MIR1296	4.44479	3.02741	-1.41737	0.00754163879004284	0.288095186362488	down
GGTLC1	4.74883	3.97464818138462	-0.774179	0.00756410978438234	0.288515119180932	down
KLF8	5.31592	3.90449301303846	-1.41143	0.00757798984654404	0.28860659512535	down
CASP1	4.56417	5.66153457446154	1.09736644371153	0.00759491379360177	0.288813544804802	up
PARP11	2.92979	4.2623	1.33251	0.00760916958439831	0.288918559929662	up
ARHGEF37	3.98332	3.17715101434615	-0.806171	0.00763027498331316	0.28928294416374	down
TRAJ26	3.67221	4.90305	1.23083686824999	0.00765161001912646	0.289325976239332	up
MPZ	3.67897	2.93864631261538	-0.740322	0.00766554244902016	0.289325976239332	down
MME	3.03697	4.19923946861538	1.16226806186538	0.0076659412864177	0.289325976239332	up
PDC	1.69262	2.59508960342308	0.902467782173076	0.00769637600803563	0.290039141436257	up
PRUNE2	3.36237	2.75605589461538	-0.606311	0.00774645798486376	0.291489472915472	down
ZNF843	3.0761	2.50131776938461	-0.574783	0.00777706080024733	0.291913103972959	down
IRS2	3.89694	3.09370486707692	-0.803237	0.00778523049934748	0.291913103972959	down
INSR	3.6773	2.82843730215385	-0.848864	0.00780343726243411	0.291913103972959	down
TRBV29-1	2.26709	3.1963	0.929207877749997	0.00780416955242793	0.291913103972959	up
GSTTP1	2.69166	4.01283807719231	1.32117521069231	0.0078251889968781	0.291971063437087	up
GTF2IRD2	5.58598	4.49216930665385	-1.09381	0.00782895038019559	0.291971063437087	down
TRAV5	0.976544	1.89317372815385	0.916629906903846	0.00787681699571366	0.292706862786371	up
PARVA	5.10435	4.07435103803846	-1.03	0.00788107479175254	0.292706862786371	down
FOXN1	4.99015	4.07764240961538	-0.91251	0.00788361497877042	0.292706862786371	down
POLR1B	2.4161	3.09439084269231	0.678290152692305	0.00791508365527395	0.293064591922962	up
PPP1R13L	4.27136	3.34031665792308	-0.931042	0.00792287697502034	0.293064591922962	down
CRTAP	4.58988	3.56828629365385	-1.02159	0.00792822734355563	0.293064591922962	down
TSKU	4.85061	4.04967977576923	-0.800931	0.0079526150515517	0.293439313137616	down
KIAA1755	2.4064	3.06539	0.658986911249997	0.00796860824983794	0.293439313137616	up
C11orf1	4.02524	3.26824305196154	-0.756995	0.00797338681066963	0.293439313137616	down
TRIM69	2.79544	3.49901807207692	0.703577761326922	0.00799126066839135	0.29366714643375	up
DPYD-AS1	1.9183	2.92045374542308	1.00215831117307	0.00801211539557297	0.294003697201638	up
HGSNAT	4.89623	3.82057917153846	-1.07566	0.00802693986014239	0.29411830951099	down
MYH14	4.53876	3.70101701076923	-0.837745	0.00804923297631669	0.294357001501534	down
HERC2P4	4.27952	3.34996725980769	-0.929556	0.00805687527980011	0.294357001501534	down
RAB23	4.6937	3.86101463665385	-0.832682	0.00810378816716395	0.295372694597043	down
MIR4490	2.20859	1.24577212273077	-0.962816	0.00810817788319381	0.295372694597043	down
NDUFV1	5.27843	4.53130773226923	-0.747126	0.00812871269916342	0.295397679533714	down
FAM219B	2.65846	2.01302456023077	-0.645436	0.00813236768926362	0.295397679533714	down
CENPK	2.61128	3.63920662880769	1.02792492305769	0.00816276061333176	0.295837253381446	up
PLN	6.49748	4.70069595996154	-1.79678	0.00816846098762772	0.295837253381446	down
CNTN1	3.67845	2.86454510173077	-0.813905	0.00817977765356877	0.295837253381446	down
ABCA5	5.53842	4.37377243192308	-1.16465	0.00821306014256855	0.296614195033913	down
TRIM5	3.47184	4.43786121588461	0.966021187134614	0.00828575052761923	0.298810079285849	up
FBXO39	2.86191	3.46793639411538	0.606021735615382	0.00835896861788226	0.301018675041674	up
SYNE1	5.41341	4.45426782353846	-0.959138	0.00838090876907181	0.301376999741615	down
LOC728643	7.73361	5.43775330784615	-2.29585	0.00841954262573768	0.302021956840658	down
DEFA6	3.07007	2.16031025561538	-0.909763	0.00842628782105898	0.302021956840658	down
TARP	1.97243463607143	3.0273690081044	1.05493437203296	0.00843489074244677	0.302021956840658	up
PPP1R12B	5.22077	4.36060748476923	-0.860162	0.00847373926760755	0.302848645135964	down
LAX1	2.12178	3.16555552884615	1.04377162909615	0.00849232082538435	0.302848645135964	up
TLR1	2.7657	3.63328602796154	0.867589873211533	0.00849412375958207	0.302848645135964	up
TPSB2	5.26333	4.18753308561538	-1.0758	0.00854451787240583	0.304213882777327	down
LINC00487	2.24762	3.09468304311538	0.847062408365383	0.00861639881447188	0.305963405170946	up
NOV	4.36301	3.60400089607692	-0.759004	0.00861800170516509	0.305963405170946	down
MIR129-1	3.20348	2.36663452846154	-0.836841	0.00870204257056845	0.308250366032995	down
ASAP2	5.04481	3.95201298573077	-1.0928	0.00870694461662263	0.308250366032995	down
ST6GALNAC2	6.88229	5.73329880073077	-1.14899	0.00872555947600042	0.308474912783047	down
SGOL1-AS1	3.96396	4.84863529396154	0.884680219211535	0.00874255470682922	0.3086416504366	up
HLTF	3.20406	3.75120405198077	0.547148862730767	0.00876176065722116	0.30880401234737	up
SNORA30	3.36758	2.16162490057692	-1.20596	0.00878294686233365	0.30880401234737	down
ECM2	6.30647	4.87069903761538	-1.43577	0.00878400974014838	0.30880401234737	down
GCNT4	2.90407	3.85482484788462	0.950757378134614	0.00882078699231339	0.309663829383784	up
CD207	4.36878	3.42986205988462	-0.938914	0.0088926133285751	0.31105494231791	down
PLA2G4D	2.41568	3.18879728069231	0.773115613942306	0.00889843211550905	0.31105494231791	up
PVT1	2.6778	3.24441888930769	0.56662140230769	0.00890244801416352	0.31105494231791	up
TACC2	4.74779	4.19755267369231	-0.550237	0.00890991241521703	0.31105494231791	down
TNFSF10	4.67986	6.63801407338462	1.95815566263461	0.00894188043037648	0.311738011786329	up
KCNAB2	2.36071	2.94293548242308	0.582225488923076	0.00895508765588811	0.31176604337729	up
PTPRC	4.86058	6.89532082061538	2.03474477211538	0.00903551926508183	0.31412644139743	up
IFITM1	6.42713	7.78001397453846	1.35288491653846	0.00904788126876747	0.31412644139743	up
CXCL12	6.4718	5.24614575496154	-1.22566	0.0090815911147927	0.31414508417276	down
KRBA1	2.888	2.26334203330769	-0.62466	0.00909784281464379	0.31414508417276	down
ITIH5	3.79516	2.75296011961539	-1.0422	0.00909854930855992	0.31414508417276	down
CNDP2	3.49805	4.48812515988462	0.990070656634611	0.00911071301541794	0.31414508417276	up
TIGD7	3.78151	2.85616382069231	-0.925346	0.00911090731866416	0.31414508417276	down
NENF	6.38017	5.24499457661538	-1.13518	0.00916320334542519	0.314962101404654	down
PLCH2	5.33483	4.68647596769231	-0.64835	0.00917079376598327	0.314962101404654	down
DBP	4.75929	4.01165712969231	-0.74763	0.00917359764301151	0.314962101404654	down
MATN2	4.03014	3.48767902461538	-0.542461	0.00919880867197431	0.314962101404654	down
SNORA22	9.60689	7.24597	-2.36091	0.00921501077718342	0.314962101404654	down
GCH1	3.65658	4.68327767934615	1.02669625159615	0.00921754214309519	0.314962101404654	up
HIST2H2BF	2.91517	3.49456068198718	0.579395322987174	0.00922361312878188	0.314962101404654	up
CCR5	2.90287	3.58714901192308	0.684277464923075	0.00923484519156707	0.314962101404654	up
RHBDF1	4.33242	3.64498690303846	-0.68743	0.00928369866355685	0.316125322828109	down
TMEM156	1.61299	2.76512236326923	1.15213707251923	0.00929410461370036	0.316125322828109	up
HPGDS	3.99426	2.88011442657692	-1.11415	0.00934885544662155	0.31755787906254	down
PIM2	2.16671	2.96771115503846	0.800997434288459	0.00940266905274897	0.318614278961735	up
PPAP2B	5.17151	4.06925149376923	-1.10226	0.00941765732541998	0.318614278961735	down
GIMAP8	4.13227	5.15780884515385	1.02554329040384	0.00941798254569419	0.318614278961735	up
KIAA1715	4.65939	3.81610944615385	-0.843283	0.00946340731774387	0.319720707444637	down
LMO1	2.7609	2.14322428796154	-0.617679	0.00949803293705491	0.320103635002296	down
IL20RB	5.73313	4.45555279603846	-1.27758	0.00950021131889373	0.320103635002296	down
WARS	4.20363	6.09691061919231	1.8932852081923	0.00951968364749367	0.320310474426796	up
EMX2OS	4.22446	3.52545352138462	-0.699011	0.00953636203578952	0.320310474426796	down
SOGA1	4.87164	4.31659234492308	-0.555047	0.00956959366106957	0.320310474426796	down
OR10G9	3.52696	2.67913506665385	-0.847823	0.00958290352857817	0.320310474426796	down
SAA2	2.13544	3.29891545923077	1.16347501273077	0.00958325274585951	0.320310474426796	up
ARSF	1.01968	1.71954304507692	0.699863259326923	0.00960344249716978	0.320310474426796	up
RN5S301	3.57119	2.04854933469231	-1.52264	0.00961014579191321	0.320310474426796	down
RN5S498	6.79658	8.54705211676923	1.75047432676922	0.00962832508436079	0.320310474426796	up
PIK3IP1	3.44502	2.74219405465385	-0.702823	0.00963258782822183	0.320310474426796	down
SERHL2	2.79797	1.90542918553846	-0.892538	0.00963800155733465	0.320310474426796	down
MIR4441	3.0681	5.35308644138462	2.28498696613461	0.00964652407467714	0.320310474426796	up
YIPF6	4.97949	4.26595810361538	-0.713529	0.0096617695542758	0.320393455826222	down
PSMB10	2.98019	3.72358092284615	0.743387341096153	0.00970746160998425	0.321484525729334	up
E2F3-IT1	3.15298	4.43076010746154	1.27777978821154	0.00977337404952682	0.32248287996059	up
USF1	3.428	4.16426240776923	0.736267212519225	0.00978776260176598	0.32248287996059	up
SNORA35	2.27646	3.07368471369231	0.797219976192305	0.00979063166310017	0.32248287996059	up
FHL5	2.56376	1.95497190261538	-0.608783	0.00980696272099446	0.32248287996059	down
GOLGA6L4	4.2605	3.57509985988462	-0.685401	0.00981040420693034	0.32248287996059	down
PRKCQ	2.00967	3.25338959411538	1.24371927236538	0.00981458478556059	0.32248287996059	up
LOC100509635	7.13848	5.46155764042308	-1.67692	0.00990528557712923	0.324323860760738	down
PPP1R16B	2.48075	3.32656659853846	0.84582091403846	0.00990876296915252	0.324323860760738	up
RPS5	9.16452	7.62737767088462	-1.53714	0.00990932228931598	0.324323860760738	down
FAM160A2	4.99458	4.32781953465385	-0.666764	0.00994386010621299	0.32503103722987	down
BIN2	4.15566	5.28413679838461	1.12847479338461	0.00998250559982824	0.325156730272505	up
CDIPT	3.8835	3.27234138142308	-0.611158	0.00998725823870506	0.325156730272505	down
UPK3B	2.15756	1.54459385238462	-0.612965	0.00998979933461308	0.325156730272505	down
DRAP1	3.67328	4.45916383153846	0.785886491538457	0.0100103624391593	0.325156730272505	up
TRIM53AP	4.12085	3.21242267834615	-0.908431	0.0100123849948647	0.325156730272505	down
ZNF75D	1.69555	2.44932944915385	0.753784154903844	0.0100495035031083	0.325941058134362	up
LMF2	3.43064	2.82712740234615	-0.603515	0.0100844854645016	0.326530259251255	down
SH2B3	2.66463	3.40272083103846	0.738095748788459	0.0101030345005952	0.326530259251255	up
CXCR3	2.23741	3.20438	0.966965652499999	0.0101276859386424	0.326530259251255	up
CDR1	11.114	9.17261	-1.94136	0.0101325930895347	0.326530259251255	down
ARL4A	5.18397	4.33307729065385	-0.850891	0.0101333290549435	0.326530259251255	down
ZC3H6	6.15236	5.2302	-0.922158	0.0101593035741659	0.326530259251255	down
EGR1	7.49078	6.20273824442308	-1.28804	0.0101729279487882	0.326530259251255	down
XIAP	3.20589	3.89690187707692	0.69100949882692	0.0101819995035615	0.326530259251255	up
CD274	3.17773	4.69740082246154	1.51967408671154	0.0101845847888679	0.326530259251255	up
RAI2	4.48819	3.76534242903846	-0.722848	0.0102185943707293	0.327203296946053	down
RPL13AP20	5.78916	4.90964874592308	-0.879512	0.0102373971416363	0.327388313679606	down
MET	4.61897	3.64819435903846	-0.970775	0.0103133228030611	0.327916508740994	down
IKBKE	2.40723	3.35308417888462	0.945853304134612	0.0103154198672919	0.327916508740994	up
PARP12	4.09281	5.67120809180769	1.57840030130769	0.0103328802889539	0.327916508740994	up
WDPCP	3.53126	2.78988113707692	-0.741377	0.0103415232154167	0.327916508740994	down
C1orf38	3.0233	4.21541056823077	1.19210649698077	0.0103417781449503	0.327916508740994	up
LEF1	3.32193	4.34568170726923	1.02374726926923	0.0103423552822926	0.327916508740994	up
SBF2-AS1	4.5472	3.75268247865385	-0.794521	0.0103452335865535	0.327916508740994	down
KRT2	9.23652	7.20728565946154	-2.02924	0.0103905174978566	0.328540420935466	down
CD37	4.12507	5.29697853565385	1.17191055915384	0.0104010426210772	0.328540420935466	up
ZNF750	6.2449	5.01099341173077	-1.2339	0.0104041285433096	0.328540420935466	down
TRGC2	1.25378	2.62065655392308	1.36687632904808	0.0104523640412925	0.329474779250225	up
DEPTOR	3.16012	2.53200291142308	-0.628122	0.0104599329185901	0.329474779250225	down
DACH1	3.72727	2.82453	-0.902749	0.0105001972380994	0.329778465760932	down
FAM166A	3.53748	2.86667168453846	-0.670805	0.0105033315613198	0.329778465760932	down
XGPY2	8.29777	6.84829081242308	-1.44948	0.0105089334450393	0.329778465760932	down
MIR548I3	2.92571	2.14531247838461	-0.780401	0.0105394377627346	0.330124829575854	down
LOC100288152	3.90313	3.22414637538462	-0.678983	0.0105462379913037	0.330124829575854	down
RRM2	2.8078	3.46345523134615	0.655651157096152	0.0105723879913557	0.330531771829248	up
SIL1	3.27973	3.86203213369231	0.582301276442305	0.0105966890874899	0.330651727398258	up
RASSF6	2.07013	1.44763690173077	-0.622496	0.0106025339068665	0.330651727398258	down
HMGA2	2.63393	3.37154104111538	0.737613289115381	0.0106286548996855	0.330988371969127	up
TRAV13-1	3.23655	4.41229818942308	1.17574765392307	0.0106396644076645	0.330988371969127	up
VIPR1	4.1317	3.39641357846154	-0.735283	0.0106883492802086	0.332091900503489	down
RAC2	3.48819	4.49891386657692	1.01072156032692	0.0107145725496924	0.332495673591442	up
QSER1	6.24545	5.28323968807692	-0.962205	0.010742054164002	0.332937451869735	down
C11orf67	5.25374	4.12433821784615	-1.1294	0.0107764345899658	0.333591699326822	down
MME-AS1	1.83933	3.13676	1.29743	0.0107947311964748	0.33374706439679	up
TAS2R46	2.13031	3.31284465111538	1.18253042886538	0.0108481463110066	0.334986493456341	up
HBA2	10.4423	8.95467207580769	-1.48758	0.0108952786664375	0.335785170641357	down
SMAD5	5.7622	4.66234444390385	-1.09985	0.0109134237035306	0.335785170641357	down
CERKL	1.77408	2.59383830673077	0.819763158980765	0.0109225700215841	0.335785170641357	up
BACE1	4.57147	3.91294798953846	-0.658522	0.0109274454799741	0.335785170641357	down
TRAJ38	2.15025	4.18084319461539	2.03059433811538	0.0109821062541251	0.336831496701484	up
FCGR2A	1.68466	2.43696958369231	0.752307333192306	0.0109882967574482	0.336831496701484	up
WNT16	4.45369	3.76406871311538	-0.689619	0.0110038643464447	0.336897849223183	down
CD2	4.92267	6.51752726588461	1.59485811688461	0.0110247586576891	0.337126926544613	up
CYB5R3	4.70309	3.77884936657692	-0.924236	0.011053859011336	0.337606075466516	down
RHOXF2B	4.52954	3.84772370407692	-0.681819	0.0110811676950303	0.337638282764897	down
IDO1	2.57793	3.86258	1.28464	0.0111129650248884	0.337638282764897	up
GALNT6	3.37605	4.08327	0.707227166749997	0.0111158084805298	0.337638282764897	up
C19orf68	4.40137	3.77846498507692	-0.622901	0.0111197096888251	0.337638282764897	down
CCL8	3.03833	4.60282214811539	1.56449034661538	0.0111776670875713	0.337638282764897	up
OPHN1	4.79004	4.00509388334615	-0.784947	0.0111859096263006	0.337638282764897	down
APOBEC3G	4.16553	5.31233399330769	1.14680045155769	0.0111960314019574	0.337638282764897	up
PHTF1	2.84039	3.74050606865385	0.900115613403842	0.011200071719803	0.337638282764897	up
FOXO1	5.7586	4.79966383619231	-0.958935	0.0112088229406727	0.337638282764897	down
MIR4295	1.09197	1.94167484392308	0.849708731673076	0.0112145614505689	0.337638282764897	up
INPP5D	3.88942	4.96098341053846	1.07156774078846	0.0112156739659337	0.337638282764897	up
RN5S39	3.20676	4.74754878565385	1.54079125440384	0.0112452816670191	0.337638282764897	up
CENPI	1.99941	2.80410126303846	0.80468791878846	0.0112483612480239	0.337638282764897	up
STEAP3-AS1	1.44534	1.99528	0.549939428999999	0.0112741240177884	0.337638282764897	up
LCE3D	7.13372	9.50471201719231	2.3709871969423	0.0112808520057122	0.337638282764897	up
KIAA1456	3.5103	2.86595239005769	-0.644345	0.011317798329244	0.337638282764897	down
MFSD6	6.08596	5.18681	-0.899148	0.0113241430417122	0.337638282764897	down
LINC00312	3.28849	2.45247140634615	-0.836019	0.0113262926046293	0.337638282764897	down
APPL1	5.67625	4.68014921184615	-0.996102	0.011356211617093	0.337638282764897	down
SPARC	6.24721	4.95624859042308	-1.29096	0.0113762581868261	0.337638282764897	down
ACSS3	4.44668	3.66299572857692	-0.783681	0.0113896764771353	0.337638282764897	down
FAM210B	4.53156	3.60629338096154	-0.92527	0.0114038821867046	0.337638282764897	down
MIR27A	3.48944	2.64813753553846	-0.841301	0.011405009874113	0.337638282764897	down
GAN	6.29243	5.12361940026923	-1.16881	0.0114158612452926	0.337638282764897	down
PREX1	3.33722	4.14883217646154	0.811608323711532	0.0114206787804531	0.337638282764897	up
MORC4	4.81133	3.83588908330769	-0.975442	0.0114339482918389	0.337638282764897	down
ERBB3	4.43499	3.7398	-0.695187	0.0114459366407579	0.337638282764897	down
KLRC4-KLRK1	3.237	4.95106060365385	1.71405682090384	0.0114579394937647	0.337638282764897	up
CD96	3.19295	4.88108058330769	1.68812804630769	0.0114631937236163	0.337638282764897	up
BRCA2	3.2807	4.47638774584615	1.19569235834615	0.0114670940326589	0.337638282764897	up
RELL2	2.79874	3.33314999611538	0.534413700615382	0.0114713197597558	0.337638282764897	up
CDKN2AIPNL	4.66862	3.92838141642308	-0.740243	0.01151775570801	0.338581308722606	down
KCNAB1	2.79473	2.11162238303846	-0.683105	0.0115302991831059	0.338581308722606	down
BCL6B	2.78053	2.04311883915385	-0.73741	0.0115847771068094	0.339449089574629	down
PTPN22	2.27163	3.90421511403846	1.63258700653846	0.011592828007289	0.339449089574629	up
IL2RG	4.49275	5.69764135384615	1.20489591484615	0.0116036654533256	0.339449089574629	up
IRF8	3.17142	4.57800894711538	1.40659117511538	0.0116138692327411	0.339449089574629	up
C2	2.81006	3.64686050734615	0.836805370596151	0.0117006211327297	0.341587471303476	up
STAT2	4.59238	6.06642	1.47404	0.0117217369021649	0.341806935931341	up
TRAJ34	1.93698	4.61128986311539	2.67431137511538	0.0117425417583284	0.342016836196226	up
OTUD1	4.36449	3.65745071603846	-0.70704	0.0117629890328492	0.342215847603817	down
HYI	5.78288	5.20992701815385	-0.572951	0.0117856817562967	0.342360381931412	down
CXorf69	4.50572	3.51430606711538	-0.99141	0.0118050738859284	0.342360381931412	down
PTGS1	5.93136	4.68642130969231	-1.24494	0.0118218468705708	0.342360381931412	down
LOC100506730	5.62835	4.77059136376923	-0.85776	0.0118360378811782	0.342360381931412	down
EPB41L1	3.64034	2.98072171765385	-0.659622	0.0118500387363681	0.342360381931412	down
CD226	3.31281	4.70051889692308	1.38771333792307	0.0118551298323729	0.342360381931412	up
MYL9	6.84363	5.46268964896154	-1.38094	0.011863299357983	0.342360381931412	down
SLC2A4RG	4.5303	3.78888537419231	-0.74141	0.0119146600277593	0.34310359352014	down
LOC643650	4.13021	3.16528	-0.964934	0.0119163525279711	0.34310359352014	down
WDR45	4.36699	4.98979299073077	0.622806859730767	0.011957871831039	0.343905110234549	up
SNORD38B	7.49096	6.61497114865385	-0.875987	0.0119840383699255	0.344263758247369	down
ZNF703	4.22041	3.47297158819231	-0.747441	0.0120053108502308	0.344481156999315	down
LGALS3	6.43671	5.65953990265385	-0.777173	0.0120210063628483	0.34453821657532	down
MSI2	2.98976	3.61498622811538	0.625227960115381	0.0120676039471684	0.345042095862925	up
DSC3	9.21746	7.82593807946154	-1.39152	0.0120794196586534	0.345042095862925	down
SCML4	2.6229	3.45369347007692	0.830791621326921	0.0120797678373398	0.345042095862925	up
LTBP4	3.98538	3.35394792465385	-0.631433	0.0121168009789524	0.345243963072641	down
UCP2	3.85223	4.63995167003846	0.787724096038457	0.012123524180092	0.345243963072641	up
LYVE1	4.31847	3.24822121853846	-1.07025	0.0121388352589585	0.345243963072641	down
MCOLN2	3.75717	5.00208664930769	1.24492066855769	0.0121536926778262	0.345243963072641	up
CECR1	3.5016	4.30676855892308	0.805164120423073	0.0121555103166489	0.345243963072641	up
KIAA1467	3.06622	2.52698833396154	-0.539235	0.0121925210664276	0.345680269154885	down
GPR124	4.57372	3.79541949334615	-0.778302	0.012210001492772	0.345680269154885	down
PON3	3.05162	2.31014061461538	-0.741481	0.0122121291776551	0.345680269154885	down
PLAC8	4.36069	5.32491335253846	0.964226049538459	0.0122314609991431	0.345838024380721	up
CCL19	4.45153	5.83382331026923	1.38228977376923	0.0122639274441269	0.345946682656635	up
HIST2H3D	2.5495	3.28049123935898	0.730988363358975	0.0122787960016432	0.345946682656635	up
IER3IP1	5.39229	4.1308	-1.2615	0.0122900894604387	0.345946682656635	down
DARC	6.53123	5.32680851153846	-1.20442	0.0122903559680289	0.345946682656635	down
HAUS7	2.93269	2.18777321138462	-0.744917	0.0124065708730239	0.348560094938483	down
TBX18	5.32436	4.55516867830769	-0.769192	0.0124109359074611	0.348560094938483	down
GATSL1	4.53012	3.84488419923077	-0.685233	0.0124320846942479	0.34867332066483	down
PARD3	5.7924	4.58981370273077	-1.20258	0.0124427104008734	0.34867332066483	down
RNU7-9P	2.53582	1.33475567096154	-1.20106	0.0124982143781549	0.349253209457196	down
DSP	9.91067	8.64703619496154	-1.26363	0.0125013769053286	0.349253209457196	down
PCNA-AS1	2.86278	3.70973355188462	0.846953346884614	0.0125164389299768	0.349253209457196	up
OR52B6	2.48284	3.44023393465385	0.957394319403842	0.0125189824045566	0.349253209457196	up
LOC100508120	2.76101	3.30493894653846	0.54392474878846	0.012551207943171	0.349764038646947	up
LOC100128770	3.56844	2.90950552011539	-0.658938	0.0125694163918861	0.349883555289532	down
TPRG1L	5.67318	4.54617270669231	-1.127	0.0126481701590425	0.351686288847005	down
PCOLCE	4.60593	3.98211509334615	-0.623814	0.0127051128522803	0.352509272032184	down
WDFY4	3.07548	3.89945772626923	0.823975490519228	0.0127175337298707	0.352509272032184	up
TTC3P1	4.21284	3.60693502240385	-0.60591	0.0127198404572403	0.352509272032184	down
LGALS17A	2.50866	3.88393471930769	1.37527473630769	0.0127936282336528	0.354163699648785	up
ANTXR1	6.18054	4.98515811634615	-1.19538	0.0128416851421149	0.355102967802201	down
SH3D19	5.81643	4.61156656988461	-1.20486	0.0128594241353067	0.355202730840736	down
TRAJ39	3.33062	4.95896075273077	1.62833949173077	0.0128848641777159	0.355514759573071	up
DOCK2	3.54053	4.74596439215385	1.20543723040384	0.0129276460615153	0.35630406952001	up
DHX16	4.94591896221875	4.29845261452404	-0.647466	0.0129899254275061	0.357425600202868	down
SIGLEC14	3.60102	4.81755806915385	1.21653552440384	0.013005392021901	0.357425600202868	up
LOC100506928	3.82806	5.02656007611539	1.19850357636538	0.0130109971429672	0.357425600202868	up
LOC643669	4.62196	3.65303558688462	-0.968922	0.0130387559459734	0.3576137132165	down
LOC100131496	1.69097	2.30548543419231	0.614511859192308	0.0130546088333969	0.3576137132165	up
CLSTN1	5.9531	5.13977526115385	-0.813329	0.0130605262863123	0.3576137132165	down
TRGV1	2.29815	3.39015793173077	1.09200778123077	0.0130870148578033	0.357905944898976	up
SDIM1	1.29839	2.03940944142308	0.741021008673075	0.0130996765319485	0.357905944898976	up
COL7A1	4.42922	3.83173170942308	-0.597486	0.0131202206265853	0.358078030043265	down
PTPN13	7.44524	5.92791617434615	-1.51733	0.013150660740597	0.358519531860788	down
KDM5D	3.22357	2.04881639069231	-1.17475	0.0131699784784402	0.358657182052083	down
LAMB2P1	2.61778	1.91915004973077	-0.698634	0.0131944929640096	0.358703162044104	down
HLA-DPA1	4.34369	5.08382342108654	0.740134711711533	0.0132331133999643	0.358703162044104	up
PDZD2	4.80458	4.01520727646154	-0.789371	0.0132393535724455	0.358703162044104	down
TRIM6-TRIM34	2.76326	3.44304887611538	0.679787554365382	0.0132487642396487	0.358703162044104	up
INSL6	1.64361	2.28161	0.638002430249997	0.0132512254040948	0.358703162044104	up
LOC146880	3.23356	4.07215083107692	0.83859309982692	0.0132572898448032	0.358703162044104	up
PRMT6	1.41133	2.02718058776923	0.61584636426923	0.013325589636472	0.359461032819691	up
SELPLG	3.53316	4.33913726542308	0.805974182423071	0.0133361017891882	0.359461032819691	up
PVRL4	5.06163	4.20425727896154	-0.857368	0.013336255112706	0.359461032819691	down
ACOT8	4.44989	3.82192021284615	-0.627969	0.013353735234021	0.359461032819691	down
SNX10	2.87759	3.95874182526923	1.08115294051923	0.0133612751711825	0.359461032819691	up
LACE1	2.27249	2.88929594703846	0.616803613288458	0.0133747553229366	0.359461032819691	up
C16orf58	4.75216	4.04093897030769	-0.711218	0.0134039181819499	0.359461032819691	down
FAM98C	4.52865	3.94297	-0.585677	0.0134046419731867	0.359461032819691	down
C11orf75	2.10994	2.65457894715385	0.544641877403844	0.0134140057600601	0.359461032819691	up
RASAL2	5.5848	4.74111419315385	-0.843687	0.0134753430312476	0.360067010369618	down
RNU6-65	2.07957	3.04362752638462	0.964056830134612	0.0134843473024665	0.360067010369618	up
BIRC5	2.5854	3.28710113396154	0.701704420711537	0.0134973280855611	0.360067010369618	up
LOC100499466	4.86919	4.27210920903846	-0.597079	0.0135042662958507	0.360067010369618	down
S100A12	3.19265	4.80340735880769	1.61075548080769	0.0135082427903624	0.360067010369618	up
EIF4B	6.24797	5.10332271261538	-1.14464	0.0135701306125767	0.360592388900279	down
TLR10	1.43641	2.46444424007692	1.02803655432692	0.0135781067529282	0.360592388900279	up
MMP28	3.42608	2.66837906773077	-0.7577	0.0135918385097158	0.360592388900279	down
ZNF71	3.83662	3.25183390888462	-0.584786	0.0135950223767676	0.360592388900279	down
KLRD1	2.65267	3.98785877238462	1.33518837713461	0.0136133355732571	0.360592388900279	up
RNASEL	1.60342	2.41776063796154	0.814336724711539	0.0136187750036972	0.360592388900279	up
PTCHD4	1.83176	2.46489096838462	0.633127746634614	0.0136653914315902	0.360592388900279	up
SERPINB4	2.78378	5.26432020273077	2.48053580748077	0.0136902938425268	0.360592388900279	up
DEFB119	1.14106	1.73547035638462	0.594408043634615	0.0136951274139619	0.360592388900279	up
TFAP2C	5.42122	4.40171824073077	-1.0195	0.0136984734325545	0.360592388900279	down
TCFL5	4.54818	3.84453379015385	-0.703645	0.0137130010740702	0.360592388900279	down
PLA1A	2.01946	2.98251103761538	0.963052585365382	0.0137135121060662	0.360592388900279	up
SUSD1	3.36407	4.00356537034615	0.639496336846149	0.0137144463633302	0.360592388900279	up
LOC100507042	2.87542	3.79432118596154	0.918902943211536	0.0137428119703094	0.360694020836862	up
TNFRSF25	5.28623	4.75341540357692	-0.532811	0.0137569991464816	0.360694020836862	down
TRBV4-1	2.07175	3.04523913446154	0.973490004461537	0.0137613608363523	0.360694020836862	up
CCDC23	5.90584	4.91499275261538	-0.990846	0.0137937691096839	0.360704005097824	down
IL20RA	4.24815	3.33639791765385	-0.911751	0.0137978178946324	0.360704005097824	down
IZUMO4	2.2757	2.90698132384615	0.631282304846152	0.0138047920474263	0.360704005097824	up
TRIP10	4.85993	4.24157273642308	-0.618356	0.0138779621307336	0.362239310610715	down
DDAH1	3.40963	2.72203	-0.687603	0.0138954932484715	0.362320662130268	down
SLC14A1	3.87078	3.05933018630769	-0.811448	0.0139429792948225	0.363182101092909	down
PGBD4	2.02833	2.56475561930769	0.536421007307691	0.0140238010991611	0.364300883230818	up
CCR2	2.71339	3.82256836203846	1.10917349453846	0.0140315626261518	0.364300883230818	up
DTHD1	2.05989	2.94838265669231	0.888489547692306	0.0140462477543376	0.364300883230818	up
AGAP11	4.09376	3.34509	-0.748676	0.0140479427350758	0.364300883230818	down
PLEKHA5	5.29776	4.42762506273077	-0.870134	0.0140583965918958	0.364300883230818	down
KIF14	1.207	1.77338	0.566380610749999	0.0141286543351572	0.365201085386409	up
ANKH	5.34642	4.66721982226923	-0.679197	0.0141339514686251	0.365201085386409	down
WASH6P	4.27862	3.50235136288462	-0.776273	0.014136722472986	0.365201085386409	down
OSR2	3.48217	2.79982344107692	-0.68235	0.0141882065764898	0.366154784914422	down
LOC400684	1.32563	2.00711106419231	0.681477026942306	0.0142175865581687	0.366536672539619	up
USP13	3.46435	2.91000643442308	-0.554347	0.0143021296390006	0.368293631789123	down
TTC28	3.40106	2.73785764638462	-0.663207	0.0143289693758465	0.368293631789123	down
SVEP1	5.25237	4.21039776219231	-1.04197	0.0143296933438002	0.368293631789123	down
BIRC3	4.62915	5.91085793707693	1.28171276632692	0.0143816746761218	0.369252068088864	up
TYRO3	3.6825	2.99829	-0.684214	0.014413091314254	0.369559695398489	down
STXBP2	3.59965	4.24585176365385	0.646199896903841	0.0144319144673805	0.369559695398489	up
SEPW1	6.24678	5.59414672607692	-0.652633	0.0144377634023439	0.369559695398489	down
SPOCK2	3.02454	3.83532221134615	0.810785271096152	0.0145377317335672	0.370869423035722	up
PCDHB13	2.45028	1.53248	-0.917801	0.0145642021291154	0.370869423035722	down
TLR8	1.52821	2.24242074134615	0.714206699346152	0.0145776519685597	0.370869423035722	up
LOC100131132	4.20605	3.34371	-0.862339	0.0145852494600238	0.370869423035722	down
HOOK2	3.60754	2.97942356042308	-0.628118	0.0145864458320794	0.370869423035722	down
WASF3	4.47428	3.86246324084615	-0.611813	0.0145882915857546	0.370869423035722	down
ARHGAP35	6.49495	5.47340449884615	-1.02155	0.0145922127379984	0.370869423035722	down
TCEAL1	4.91661	4.17166031761538	-0.744952	0.0146561925278909	0.371410123140151	down
TMEM60	6.03748	6.88453680023077	0.847060124480764	0.0146570328309048	0.371410123140151	up
PRKX	4.13686	5.43457893707692	1.29772287207692	0.0146578151716673	0.371410123140151	up
CXorf57	2.64276	2.04717683565385	-0.59558	0.0147543867052428	0.373480628623346	down
PHYHIP	3.80299	3.07251118234615	-0.730477	0.0147977693208932	0.373823809320375	down
PARP4-AS1	3.88986	4.77444043088462	0.884580076134613	0.0148088387062997	0.373823809320375	up
DSTYK	4.01536	3.33483096280769	-0.680534	0.0148264925544812	0.373823809320375	down
LOC100507303	4.89008	4.0749	-0.815187	0.0148596412060828	0.373823809320375	down
TEX30	3.88651	4.55412333584615	0.66761828034615	0.0148620110369975	0.373823809320375	up
RPS23	4.93006	4.24649782276923	-0.683566	0.0148821299993272	0.373823809320375	down
NT5DC2	3.60216	3.00554381692308	-0.596615	0.0148825960956546	0.373823809320375	down
DPYD-AS2	2.22894	2.77606144038461	0.547117483634614	0.0148869204777886	0.373823809320375	up
MYEF2	2.29672	2.89408461892308	0.597369445923075	0.014930006989223	0.374034028718011	up
MIR146A	2.19208	3.02961845373077	0.837535277230767	0.0149380705438208	0.374034028718011	up
SIK1	5.03901	4.38248450765385	-0.656525	0.0149399333558594	0.374034028718011	down
LOC100293744	6.02418	5.25411117357692	-0.770068	0.0149854933158182	0.374801353220305	down
ARHGAP15	2.74777	3.66482734688462	0.917053351759612	0.0150242734556602	0.375397751075024	up
PPM1L	4.6102	3.95907756973077	-0.651126	0.015109396670568	0.376848443908506	down
FILIP1	4.37096	3.50496374538461	-0.865999	0.0151736484914034	0.376848443908506	down
GFRA3	3.78019	3.07917739603846	-0.701014	0.0151746237275118	0.376848443908506	down
KIAA0125	3.12857	3.97807557626923	0.849506119769227	0.0151774761459779	0.376848443908506	up
MUSK	3.16552	2.60723445892308	-0.558284	0.0151892502162963	0.376848443908506	down
ITM2A	5.3165	4.44326457730769	-0.873233	0.0151951135438435	0.376848443908506	down
ITGAL	3.36829	4.47739216619231	1.1091031294423	0.0152093632044982	0.376848443908506	up
ST6GAL2	3.13349	2.49132675096154	-0.642167	0.0152226261215374	0.376848443908506	down
TIGIT	1.76421	2.84659459430769	1.08238116405769	0.0152312009168704	0.376848443908506	up
CD163	3.37669	4.82698	1.45028	0.015232257280834	0.376848443908506	up
KYNU	2.56155	3.73430494888462	1.17275824288461	0.015268213291249	0.377303122392443	up
SNORA2A	1.20397	2.30491731142308	1.10094422167308	0.0152806563731503	0.377303122392443	up
NPRL3	4.04281	3.29510521730769	-0.747707	0.0153003317576537	0.377418193386049	down
APBB1IP	2.8042	3.92230620769231	1.11810185869231	0.015326854500793	0.377524647505719	up
MB21D1	2.6334	4.10945735426923	1.47605833751923	0.0153346859127681	0.377524647505719	up
EPHB6	4.64377	3.8651	-0.778666	0.0154020939250659	0.378813143738217	down
TRAJ42	1.98146	3.77601582338462	1.79455750088461	0.0154469963622604	0.379546139356575	up
DEGS1	7.76084	6.99302111073077	-0.767821	0.0154778828749423	0.379771822227726	down
NUMBL	4.41709	3.82466622988462	-0.59242	0.0154954767289005	0.379771822227726	down
CTGF	5.82676	4.62027893492308	-1.20648	0.0155015073840566	0.379771822227726	down
WNK2	3.66134	2.97513407561538	-0.686206	0.0155256994014145	0.379897542258087	down
GOLGA8IP	5.41314	4.72110778941346	-0.692031	0.0155516388029787	0.379897542258087	down
MIR3973	1.87667	2.60632910346154	0.729657737961537	0.0155922202434637	0.379897542258087	up
MARVELD1	4.36329	3.72509731619231	-0.638197	0.0155948493933131	0.379897542258087	down
FAM18B2-CDRT4	4.56233	3.85270620215385	-0.70962	0.0155993330184006	0.379897542258087	down
KIAA1191	5.64242	4.89836137657692	-0.744059	0.0156022763151627	0.379897542258087	down
ZAP70	3.22994	3.98258536153846	0.75264567003846	0.0156205647707319	0.379897542258087	up
PLCD3	4.6312	3.83741682557692	-0.793779	0.0156275484840413	0.379897542258087	down
MS4A1	2.36514	3.8603	1.49516	0.0156558956523242	0.380218930547653	up
HRC	4.0759	3.42253927080769	-0.653357	0.0156956292427579	0.380815962013477	down
TRAJ36	4.04547	5.90335232303846	1.85787755203846	0.0157679109026283	0.382200779603147	up
RPS15A	3.52799	2.97120219896154	-0.55679	0.0158030703147303	0.382506292856509	down
CTNNA3	2.3464	1.62721	-0.719187	0.0158109499633161	0.382506292856509	down
DES	4.57783	3.44923561823077	-1.1286	0.0158327561479542	0.382598162315022	down
ARHGAP11B	3.83807	4.60299877138462	0.764928921884609	0.0158451896471172	0.382598162315022	up
FAM26F	2.68273	3.67623495511538	0.993507076115382	0.0158894569326273	0.383298838251939	up
C2orf76	3.98309	3.30165500153846	-0.681434	0.0159780317480308	0.384509159652925	down
PSMB8	3.1720150896875	4.07816983203846	0.906154742350958	0.0159855216357935	0.384509159652925	up
RORC	3.67576	2.93508039980769	-0.740681	0.0160332240543678	0.385287877467103	down
ZNF346-IT1	4.23768	3.43608412280769	-0.801597	0.0160696830547953	0.38570723872277	down
CRYAB	4.17353	3.53560729419231	-0.637924	0.0160813648226234	0.38570723872277	down
HN1	2.96337	3.59005037069231	0.626678947692304	0.0161015204609027	0.385797035375559	up
SAA1	3.6162	4.71079169226923	1.09459245626923	0.0161295653673296	0.385797035375559	up
SURF1	4.99139	4.11925701980769	-0.872137	0.016160811974315	0.385797035375559	down
IFT122	4.15114	3.50880644534615	-0.642333	0.016165185439361	0.385797035375559	down
ZBTB20-AS4	5.33873	3.79841726634615	-1.54031	0.016171564423297	0.385797035375559	down
C9orf9	4.44898	3.82120303419231	-0.627781	0.0161884941106833	0.385797035375559	down
SNORD12B	2.03555	3.89639023973077	1.86084491273077	0.0161925474348033	0.385797035375559	up
MIR3908	0.866903	2.11896054269231	1.25205749819231	0.0162663697885583	0.386635503167528	up
SEC1P	3.58809	2.83600378119231	-0.75209	0.0162908473336638	0.386635503167528	down
MICALCL	5.50792	4.55420999130769	-0.953706	0.0163147228858691	0.386635503167528	down
C1QC	4.09449	5.11358744169231	1.0190927759423	0.0163221661585028	0.386635503167528	up
RN5S419	3.95344	6.08037259376923	2.12693272201923	0.0163288358833162	0.386635503167528	up
RPL9	6.05126	5.50437098423077	-0.546886	0.0163335537118906	0.386635503167528	down
LOC100505525	4.19489	3.51166019361538	-0.683234	0.016338242126136	0.386635503167528	down
MRVI1	3.96281	3.38442152342308	-0.578392	0.0163651445452885	0.386635503167528	down
HAVCR2	3.27733	4.15163289857692	0.874297968576922	0.0163661750226866	0.386635503167528	up
RN5S201	4.02763	2.96815678146154	-1.05947	0.0164526671911501	0.388313842738732	down
MIR3121	2.51846	1.56305924288462	-0.955402	0.016493321482581	0.388379309105788	down
USP31	4.80611	4.01144907015385	-0.794658	0.016494853867379	0.388379309105788	down
LYPD6B	4.62569	3.88787560361538	-0.737813	0.0165125825214016	0.388379309105788	down
LIFR	6.17188	4.86914156276923	-1.30274	0.0165225936485617	0.388379309105788	down
KCND3	4.35049	3.65583611296154	-0.694655	0.016532696560439	0.388379309105788	down
MEF2A	6.88157	5.89353476396154	-0.988037	0.0165605674209706	0.388670796165748	down
PDE7A	3.94063	5.31304930884615	1.37242152709615	0.0167364302658725	0.392431820114713	up
VCAM1	3.54431	4.98120668630769	1.43689301430769	0.0168861420505707	0.395362630444593	up
ZNF462	4.84484	3.73046	-1.11438	0.01691671825324	0.395362630444593	down
TPK1	2.9158	3.47440480392308	0.558608886173076	0.0169338045111934	0.395362630444593	up
LOC100653330	5.05761	4.12948262834615	-0.928127	0.0169506031454659	0.395362630444593	down
SLC18B1	3.29647	4.16887254130769	0.87240538705769	0.0169510311305317	0.395362630444593	up
ABCC9	5.42927	4.25645771246154	-1.17281	0.0169557970886088	0.395362630444593	down
COL16A1	4.64469	4.06848439134615	-0.57621	0.01702505861118	0.396428855750997	down
LOC80054	2.05809	2.61536492384615	0.557274493596151	0.017033066685673	0.396428855750997	up
LDB1	6.7193	5.77538556584615	-0.943918	0.0170723433560414	0.396933116571506	down
TECR	5.7451	4.97926658057692	-0.765836	0.0170863157276563	0.396933116571506	down
VAMP4	5.34956	4.57021897596154	-0.779339	0.0171529775310976	0.397746534337333	down
CYFIP2	2.6515	3.51382284476923	0.862323866269229	0.0171746074072299	0.397852143639023	up
GPC1	4.91265	4.2859	-0.626754	0.0171891879373002	0.397852143639023	down
KLHL13	2.67538	1.98702633696154	-0.688351	0.0172404374320949	0.398475253977611	down
PSG7	2.33907	1.36962192342308	-0.969451	0.0172514002233163	0.398475253977611	down
MELK	2.64693	3.59866736288462	0.951738165884612	0.0172636677109173	0.398475253977611	up
CXorf65	2.86246	3.76957196592308	0.907114730173074	0.0172803977719809	0.398495484767441	up
RPL21P28	10.747	9.40255992407692	-1.34441	0.0173412706734836	0.399532703619326	down
TGFB1	4.1822	4.86040711469231	0.678208167942304	0.0173859516940972	0.400195312987937	up
MYOCD	3.25545	2.71688497238461	-0.538562	0.0174286798827435	0.400811800121354	down
IQCK	3.24993	2.59787	-0.652052	0.017485756340429	0.401515625311854	down
MGC2752	4.9116	4.22826410026923	-0.683331	0.017507363109121	0.401515625311854	down
LOC649133	4.08242	3.22351559769231	-0.858904	0.0175228574376809	0.401515625311854	down
LOC100506776	2.15942	3.09063896753846	0.931220778788459	0.0175251169344169	0.401515625311854	up
DST	6.90557	5.73842299207692	-1.16715	0.01754166559492	0.401515625311854	down
TIMP3	6.99585	6.07921868746154	-0.91663	0.0175551269978408	0.401515625311854	down
MASP2	3.11832	2.49067676357692	-0.627647	0.0176024346140657	0.402231633144687	down
TRAJ21	4.47527	6.69337268611538	2.21809804011538	0.0176637430588244	0.402936372545352	up
ZNF823	5.79444	4.56376648684615	-1.23068	0.0176758706031728	0.402936372545352	down
HDAC11-AS1	2.26175	3.01937617153846	0.75762471228846	0.0176877010158988	0.402936372545352	up
UST	4.69288	3.99971283853846	-0.69317	0.017697396375321	0.402936372545352	down
FLT3	3.19086	3.97707325103846	0.78621619503846	0.0177761108364222	0.404116621468208	up
PIGZ	3.67481	3.04896039034615	-0.625847	0.017781388579879	0.404116621468208	down
HLA-DOA	3.06575	3.62029183132967	0.554541448829664	0.0178139957715345	0.404491958187255	up
HLA-C	5.67803955721428	6.48161724541209	0.803577688197798	0.0178868567963829	0.405557877924717	up
CDC6	1.47546	2.43472015392308	0.959261150173075	0.0178932084109847	0.405557877924717	up
PTPN21	4.53058	3.71024033011538	-0.820343	0.0179140884624482	0.40566534017306	down
TRAJ40	0.89952	2.41562392061538	1.51610418886538	0.0179945601008576	0.40637114389821	up
JDP2	4.07171	3.37779343396154	-0.693914	0.0180129953678649	0.40637114389821	down
MEP1B	2.80771	2.19524910792308	-0.612461	0.0180433951780093	0.40637114389821	down
ATN1	5.12851	4.47268	-0.655831	0.0180488058040176	0.40637114389821	down
FCN1	3.78123	4.70310876576923	0.921880551269226	0.0180498621445283	0.40637114389821	up
LOC283299	2.77927	2.01659006226923	-0.762678	0.0180577795545289	0.40637114389821	down
TGFB2	4.05259	3.24383961926923	-0.808747	0.0180584248780355	0.40637114389821	down
TNKS1BP1	4.86628	4.10446972980769	-0.761806	0.018112231531516	0.406864286786706	down
LOC441461	4.81113	3.68973823011539	-1.12139	0.0181127123215438	0.406864286786706	down
SCIMP	3.42544	4.45944038838462	1.03399682088461	0.018141849699895	0.407151760158962	up
SNORD114-13	1.42774	3.01562516407692	1.58788392832692	0.0181579059173376	0.407151760158962	up
RN5S85	7.9025	8.96225062465385	1.05975225865384	0.0182230353464682	0.408247964767224	up
PDK3	5.07039	4.34235095630769	-0.728039	0.018242656454142	0.408323608754508	down
GOLGA2	5.98171	5.04583089580769	-0.935877	0.0182757206376043	0.408451738689002	down
TCEAL3	3.40753	2.74265245516667	-0.664878	0.0182873295562754	0.408451738689002	down
LOC100130093	4.23298	3.68501	-0.547973	0.0182971299237673	0.408451738689002	down
INTS7	3.14054	3.97277002534615	0.832231289346153	0.0183157586178043	0.408504799127888	up
LOC100507564	2.68225	3.45300508734615	0.770751349596152	0.0183359171808283	0.408591856611082	up
SOCS7	4.96175	4.05031450746154	-0.911435	0.018369643970917	0.408980842208123	down
MGC12916	3.07214	3.78907131838462	0.716934138384611	0.0184377169387493	0.409849748187161	up
GEMIN4	4.70636	3.97214069692308	-0.734218	0.0184412820337237	0.409849748187161	down
FAM162B	3.89377	3.31687152123077	-0.576895	0.0184979074809427	0.410516819071084	down
LDB2	4.78549	4.15698755053846	-0.628498	0.0185039606941255	0.410516819071084	down
RAPGEFL1	5.08031	4.30518438511539	-0.775124	0.0185359678810908	0.410643639072216	down
LY9	2.99107	3.82873550330769	0.837665965557688	0.0185423508253885	0.410643639072216	up
SAMSN1	2.95319	3.52687076661538	0.573677791615378	0.0186059985255877	0.411690474418285	up
LINC00113	2.12818	1.30608579911538	-0.822094	0.0186353012483144	0.411915527006793	down
KIAA1598	7.09069	5.90525967988462	-1.18543	0.0186489445311	0.411915527006793	down
DGUOK-AS1	3.89459	3.10192617757692	-0.792664	0.0188022712521119	0.414478412338832	down
BMPR1B	2.36514	1.64964852923077	-0.715489	0.0188133909157293	0.414478412338832	down
WASH7P	6.64063	5.99351059811538	-0.647117	0.0188283987226954	0.414478412338832	down
WAS	3.19294	3.9648	0.771863277249999	0.0188339448136184	0.414478412338832	up
SIDT1-AS1	2.5442	3.90921274896154	1.36501620521154	0.0188474230308436	0.414478412338832	up
HEPHL1	2.53989	3.48050771176923	0.940621578519229	0.018864714792964	0.414496041115335	up
IMPACT	6.25751	5.31541360673077	-0.942093	0.0189360796112098	0.415689440384259	down
IL18RAP	2.15663	3.01514961815385	0.858515446153844	0.0189552211216943	0.415689440384259	up
PDE4B	2.41789	3.22458486161538	0.806696547615384	0.0189900468399175	0.415796008160424	up
SPATA17	1.91763	1.34497853823077	-0.572656	0.0190383082789022	0.416051866178943	down
RAD54B	3.19672	3.85895633984615	0.66223613984615	0.0190557008061509	0.416051866178943	up
ATHL1	3.36266	4.08839719026923	0.725732588269226	0.0190692876129274	0.416051866178943	up
BCL2L11	2.86157	3.46954162484615	0.607968765596151	0.0190822936601834	0.416051866178943	up
UBA7	4.20228	4.94339991630769	0.741124686307689	0.0190844924293572	0.416051866178943	up
PMP22	6.02384	4.75195231823077	-1.27188	0.0191020838231216	0.416074505180229	down
SLC35F2	3.77694	3.16223292969231	-0.614708	0.0191643086475055	0.416983054853847	down
FCGBP	3.48171	2.71256	-0.769148	0.0191772082765952	0.416983054853847	down
SNORD119	1.18593	3.06414576003846	1.87821110678846	0.0191935627970203	0.416983054853847	up
C1orf213	3.8792	3.32670656192308	-0.55249	0.0192192056921415	0.417179580550663	down
HMGB3	2.79604	3.40692070973077	0.610883578480767	0.0192860066560739	0.418268389393507	up
C1orf115	4.05957	3.43694521653846	-0.62263	0.0193056579473801	0.418333636349437	down
HRASLS2	2.01461	2.77600444846154	0.761396178461535	0.0193705864089534	0.41937903529324	up
LOC730183	3.97322	3.20688584492308	-0.766333	0.019433250488537	0.42037365256443	down
B2M	8.29758	9.18796689353846	0.890382680538458	0.0195301285206133	0.422057972852627	up
LIMCH1	4.15297	3.54797349703846	-0.605001	0.0195463015362726	0.422057972852627	down
GJB5	5.7354	5.10114	-0.634257	0.0195902004245417	0.422057972852627	down
ARHGEF10	4.40497	3.86319705457692	-0.54177	0.0196199407227413	0.422057972852627	down
MNDA	3.00198	4.67967380038461	1.67769102813461	0.0196311215764277	0.422057972852627	up
ARHGAP4	3.10851	3.69024387880769	0.581735064057686	0.0196338735026691	0.422057972852627	up
SLAIN2	8.95639	7.88815391519231	-1.06824	0.0196384454325931	0.422057972852627	down
TRAJ33	3.287	5.59887252819231	2.3118683184423	0.0196454419254286	0.422057972852627	up
PUS10	2.32101	2.96377453246154	0.642765352461536	0.0197207042097447	0.422243755004507	up
ENC1	2.45742	2.97164892507692	0.514232249576923	0.0197436189980745	0.422243755004507	up
AFAP1-AS1	2.60889	3.23804049684615	0.62915309484615	0.0197638922741877	0.422243755004507	up
EXOSC7	5.85886	4.70395721619231	-1.15491	0.0197669151767411	0.422243755004507	down
KIF21A	5.12965	4.37196661938461	-0.757683	0.0197698180049198	0.422243755004507	down
CD28	2.70392	3.54016814715385	0.836251527653844	0.0197743528662746	0.422243755004507	up
RNY3P2	3.50989	4.41332824126923	0.903443020769227	0.0197837222860787	0.422243755004507	up
NLRC4	1.13141	1.77757624080769	0.646169934057691	0.0197884764240655	0.422243755004507	up
NOTCH3	4.36468	3.77863401484615	-0.586045	0.0198226023573235	0.42235569643878	down
RBP7	4.9546	3.73225	-1.22236	0.0198273282064673	0.42235569643878	down
IGHD	1.80957951991667	2.84914490305128	1.03956538313461	0.0198996980065682	0.423538365023791	up
MEFV	2.44153	3.32895761823077	0.887424909980766	0.0200073600209416	0.424931769365213	up
ZNF264	4.81342	3.97264226184615	-0.840773	0.0200158821979795	0.424931769365213	down
CD3D	3.89427	5.37133	1.47706	0.020067939000553	0.425408843592679	up
TXNRD1	2.71631	3.41623	0.699915049749997	0.0200722027570384	0.425408843592679	up
HIST1H2AI	2.79975	3.76572946788461	0.965981830384614	0.0200919825804623	0.425469312672705	up
RERG-IT1	3.34612	2.45980951457692	-0.886308	0.0201170153632643	0.425534587660332	down
IGKV1-16	4.19361	5.98812342469231	1.7945183921923	0.0201289236444993	0.425534587660332	up
PDLIM4	4.95865	4.25934732034615	-0.699298	0.0201743383164032	0.426136275563958	down
SNORA78	7.02731	5.96781602442308	-1.0595	0.0202204165393938	0.426577495614707	down
CHST14	2.2448	2.85266841973077	0.607863605230767	0.0203199970537741	0.427011666746943	up
LOC113230	3.03528	2.33583818969231	-0.699437	0.0203227029277497	0.427011666746943	down
TBC1D10A	3.30929	3.84593171446154	0.536638112461537	0.02033743829225	0.427011666746943	up
ZNF323	2.54724	3.15344202161539	0.606206310115382	0.0203448203930303	0.427011666746943	up
CD99	6.35815	5.51872664588462	-0.83942	0.0203487379467298	0.427011666746943	down
C14orf57	3.15642	2.60255621634615	-0.553868	0.0203670654403528	0.427011666746943	down
EGR4	3.53091	2.98159114484615	-0.549319	0.0203686739508905	0.427011666746943	down
PKD1P1	6.72904	6.06072128480769	-0.668315	0.0204136650935377	0.427598238159302	down
NMU	5.42966	4.65569870923077	-0.773964	0.0204414608395789	0.427823946431021	down
FAM159A	2.89696	3.51559612630769	0.61863854130769	0.0204659660948665	0.427980469018773	up
NKAPP1	4.73009	4.13507295588462	-0.59502	0.0205108483337938	0.428118759225683	down
CFL2	4.61062	3.84114	-0.769477	0.02051352221569	0.428118759225683	down
TSPYL6	3.24217	4.01475169130769	0.772577218057689	0.0205262188381371	0.428118759225683	up
LOC387647	5.66994	4.88025371457692	-0.789688	0.0205979873269797	0.428118759225683	down
PIP	7.20885	4.80923244892308	-2.39961	0.0206017954184303	0.428118759225683	down
ZFX	4.19479	4.85916065973077	0.664369054980764	0.0206071249846376	0.428118759225683	up
AQP3	5.89399	4.99673182396154	-0.897259	0.0206253529363222	0.428118759225683	down
ADAMTS9-AS2	4.0081	3.16429871738462	-0.843805	0.0206281986776936	0.428118759225683	down
PSIMCT-1	4.61571	5.67839143207692	1.06268436782692	0.0206402359657055	0.428118759225683	up
COX3	12.3253	11.7095138119231	-0.615834	0.0206594299399849	0.428118759225683	down
IL26	1.09316	1.91132049296154	0.818156596211538	0.0206685403175909	0.428118759225683	up
MIR626	1.00701	1.67466220246154	0.667647811711538	0.0206837584842439	0.428118759225683	up
ETV5-AS1	3.72565	3.00335700576923	-0.722295	0.0207043490725053	0.428118759225683	down
HS3ST6	8.30909	7.43326618853846	-0.875825	0.0207295550751339	0.428118759225683	down
CA11	4.21379	3.47864705896154	-0.735145	0.0207428981469734	0.428118759225683	down
DEFB109P1	5.86745	4.49677111119231	-1.37068	0.0207450926454838	0.428118759225683	down
COL5A1	4.07436	3.52787488934615	-0.546482	0.020833784328175	0.429270032977833	down
FGD3	2.2909	3.03554171065385	0.744637661403845	0.0208350350188159	0.429270032977833	up
TXK	2.6052	3.34614875988462	0.740951825134613	0.020865002734709	0.429385311312152	up
BCAM	3.99096	3.33342045103846	-0.657535	0.0208879342349246	0.429385311312152	down
NUP210	2.83096	3.48165650915385	0.650694943903845	0.020891877615164	0.429385311312152	up
LAG3	3.7643	4.42426398065385	0.659962755653842	0.0209696261700405	0.430279610947052	up
ANGPTL5	3.10075	2.34765725953846	-0.753089	0.0210559896916975	0.430859393001952	down
SNORD9	2.47567	3.39295719238461	0.917289091884613	0.0210674267001551	0.430859393001952	up
SPRR2B	2.58809	4.75419371280769	2.16610821530769	0.0210686184326636	0.430859393001952	up
LOC100508885	4.10549	3.26073506830769	-0.84476	0.0210838093751147	0.430859393001952	down
LOC100144603	1.97114	2.52512512526923	0.553980729769229	0.021109504730135	0.430859393001952	up
MFGE8	4.36845	3.75706503215385	-0.611387	0.0211499479334591	0.430859393001952	down
TNFSF18	2.76504	3.48327570403846	0.71823618278846	0.021150766887437	0.430859393001952	up
TRANK1	3.46078	5.10202655646154	1.64124324746153	0.021209195013652	0.430859393001952	up
MIR4269	3.30888	2.09908572907692	-1.20979	0.0212135017612652	0.430859393001952	down
RNU6ATAC4P	0.632116	1.42687	0.794753	0.0212496080707667	0.430859393001952	up
VAMP2	5.40282	4.72643478915385	-0.676384	0.0212670631244901	0.430859393001952	down
SSTR2	2.40484	3.04305518580769	0.63821753730769	0.0212675273409385	0.430859393001952	up
IGKV1D-13	1.59144	2.18334705692308	0.591902598923075	0.0212685824312781	0.430859393001952	up
STIL	2.601	3.37377469480769	0.77277551830769	0.0212728598485218	0.430859393001952	up
MCM10	2.3072	2.97799794307692	0.670798063576922	0.0212799527700699	0.430859393001952	up
HLA-G	3.45085162389286	4.0333892906978	0.58253766680494	0.0212990782712753	0.430859393001952	up
LOC100506392	3.05943	3.72459311423077	0.665158761980764	0.0213064220839205	0.430859393001952	up
IFI30	4.5423	5.83744	1.29514303824999	0.0213250801406618	0.430890043742504	up
DVL2	3.68043	3.12002831976923	-0.560398	0.0213592640695758	0.431047237119698	down
SBF2	5.94418	5.05335862838462	-0.890821	0.0213671569641607	0.431047237119698	down
RORA	5.32717	4.59689758653846	-0.730272	0.0214065871642583	0.43149637125966	down
SERTAD4	4.68513	3.93864555007692	-0.74648	0.0214682387861404	0.432374875932842	down
TSPAN13	3.23932	4.23943297207692	1.00011676907692	0.0214899717623393	0.432374875932842	up
SBSPON	4.11926	3.4832	-0.636061	0.0215017741452917	0.432374875932842	down
CHL1-AS1	4.07979	3.18693364719231	-0.892861	0.0215731412357077	0.432927145964425	down
DLG5	5.38559	4.42833924207692	-0.957252	0.0215974408487381	0.432927145964425	down
TMPRSS11D	2.2476	3.01187481280769	0.764271157557689	0.0215981318045588	0.432927145964425	up
MDGA1	2.33387	2.90413857842308	0.570269755923074	0.0217038867494452	0.4341828130294	up
NOXRED1	1.76671	2.27705799230769	0.510349067057692	0.0217157850435986	0.4341828130294	up
ITGA2	4.85697	3.8639	-0.993068	0.021719786466361	0.4341828130294	down
ATF7	5.85938	4.98582148969231	-0.873563	0.0217845172824617	0.4341828130294	down
RNU7-25P	6.95303	8.03202993934615	1.07899955359615	0.021800818743091	0.4341828130294	up
FAM122A	3.82408	2.89268468884615	-0.931393	0.0218075806274792	0.4341828130294	down
KLF11	5.59251	4.80552060711539	-0.786988	0.0218097757027261	0.4341828130294	down
RN5S150	4.22033	5.85655	1.63622	0.0218207303713679	0.4341828130294	up
TSSK4	5.57453	4.93389544765385	-0.640636	0.0218244884806105	0.4341828130294	down
LOC400541	4.24752	3.21098094526923	-1.03653	0.0218335087392251	0.4341828130294	down
SNORD78	1.63544	3.65394092380769	2.01850115230769	0.0219668601895244	0.43617810085235	up
SRGN	3.9946	5.66983797534615	1.67523872934615	0.0219685501145399	0.43617810085235	up
CASP5	2.14358	2.84807873334615	0.704494139596151	0.0220062826805156	0.436519666010698	up
LYZ	6.25236	7.62126363319231	1.3689019166923	0.0220204860161348	0.436519666010698	up
IRF1	4.11705	5.26281430034615	1.14576315284615	0.0220507008549076	0.4365375018245	up
ZNF880	6.15235	5.41474699911539	-0.737603	0.0220636658018609	0.4365375018245	down
BRP44	6.09621	5.10764	-0.988568	0.0220828600245841	0.4365375018245	down
CAMK4	2.40998	3.47679	1.06681	0.0221298658455555	0.4365375018245	up
PLXDC2	6.33979	5.27941106042308	-1.06038	0.0221711665745889	0.4365375018245	down
PREX2	4.87069	3.90078418665384	-0.969902	0.0221943745326552	0.4365375018245	down
EDEM2	4.413	3.79340953480769	-0.61959	0.0222109666584664	0.4365375018245	down
ANGPTL6	4.34305	5.13786892619231	0.794817868692302	0.0222184816037729	0.4365375018245	up
EZH1	5.86086	4.56441996238461	-1.29644	0.0222202991765859	0.4365375018245	down
APOM	4.11149520378572	3.60943352011538	-0.502062	0.0222363633021772	0.4365375018245	down
EFNA5	5.19191	4.46461709053846	-0.727295	0.022246700406281	0.4365375018245	down
RPS13	6.98311	5.82631	-1.15679	0.0222831046799758	0.4365375018245	down
ND4	12.5477	11.9775575184615	-0.570174	0.0222894874283897	0.4365375018245	down
LRRC59	3.78864	4.63918004734616	0.850540021096148	0.0222971737145582	0.4365375018245	up
PLA2G7	4.04481	5.38747949753846	1.34267171278846	0.0223309192902096	0.4365375018245	up
CAPN6	2.14004	2.68566919707692	0.54562838657692	0.0223330546755307	0.4365375018245	up
LOC100133669	3.68964	4.33068453961538	0.641042432365382	0.0223339921764126	0.4365375018245	up
CC2D1A	4.44955	3.92456734326923	-0.524988	0.0223610915626979	0.436545855909047	down
INSL5	1.02844	1.59717	0.568728795749998	0.0223700599709129	0.436545855909047	up
XIST	4.48568	7.44423729596154	2.95855943096153	0.0224065059145939	0.436585308249121	up
GSTA3	3.95562	3.10924649988462	-0.846378	0.0224309999061216	0.436585308249121	down
OR3A3	1.54326	2.18168427584615	0.638426741346154	0.0224443605402367	0.436585308249121	up
GPR141	3.12544	3.65048567442308	0.525047404173075	0.0224580205110643	0.436585308249121	up
MKI67	3.57786	4.49801908561538	0.920163610115381	0.0224842979730285	0.436758356916572	up
GPR180	2.25867	3.06639871223077	0.807733495980767	0.0225441675961516	0.437583163472484	up
AKT1S1	3.7988	4.43511230780769	0.636312365307688	0.022578154087568	0.437904692241596	up
MTHFD2L	2.95867	2.34867711930769	-0.609997	0.0226600986926034	0.43881682645399	down
EXOC6B	5.18634	4.01004527442308	-1.17629	0.0227272611822205	0.43977862746443	down
MT1X	6.53758	5.58017635669231	-0.957403	0.0227600726517063	0.439801476098748	down
GPR135	2.87753	3.56835544953846	0.69082821078846	0.0227762106269755	0.439801476098748	up
TRBJ2-7	2.20405	3.64998453938461	1.44593497213461	0.0227809326018686	0.439801476098748	up
FAM46A	4.77797	4.09673077511538	-0.681238	0.0228992101057776	0.441745621810304	down
RRS1	2.83312	3.50299984296154	0.669879318461536	0.0229331227951988	0.442060563328311	up
OBP2A	4.12427	3.19852924946154	-0.925743	0.022957765027292	0.442196461092729	down
LEP	3.40745	2.23203883576923	-1.17541	0.0230152870901067	0.442680369892392	down
OSTalpha	2.63071	3.33890221715385	0.708191903653844	0.0230459220754598	0.442680369892392	up
TRPA1	1.65775	2.17598263126923	0.518230770519229	0.0230651602699827	0.442680369892392	up
LOC100506459	1.96729	2.65008138376923	0.682794981519228	0.0230668620669532	0.442680369892392	up
LOC729739	3.42413	2.60264536673077	-0.821484	0.0230814054463314	0.442680369892392	down
TMEM159	4.55245	3.74850967626923	-0.80394	0.0230885568479044	0.442680369892392	down
GRIK2	3.42422	2.58659775026923	-0.837626	0.0231159230457929	0.442867257377326	down
IGKV1D-39	4.65967	6.62038218465385	1.96070733665384	0.023177165329229	0.443234767919432	up
LOC286367	4.83334	4.05151540323077	-0.781822	0.0231964125870575	0.443234767919432	down
AASS	4.78264	4.11978058373077	-0.662858	0.0232051163786394	0.443234767919432	down
FLJ20021	5.1089	4.47736641430769	-0.631535	0.0232104354780111	0.443234767919432	down
P2RY8	3.14884	3.71902183965385	0.570179546528846	0.0232232729690441	0.443234767919432	up
IRF6	5.32263	4.54739018088461	-0.77524	0.023241602280497	0.443248038636247	down
SNORD116-29	1.05219	2.10308727538462	1.05089456513461	0.023279949089638	0.443455109369367	up
UPK1A	3.20591	2.40257315788462	-0.803336	0.0232877444449222	0.443455109369367	down
RCC1	2.96358	3.79967894553846	0.836100513288461	0.0233166806735125	0.443499228317826	up
CLDN16	2.84181	2.3023	-0.539509	0.0233253492932912	0.443499228317826	down
IFT88	4.47287	3.81271353653846	-0.66016	0.0233687385728329	0.443795450826187	down
MSR1	2.45532	3.07532560530769	0.62000120280769	0.0233861240763881	0.443795450826187	up
GPR146	3.33723	2.82847510557692	-0.508759	0.0233938960990093	0.443795450826187	down
LZTS1-AS1	2.11704	2.95996361892308	0.842921691173075	0.0234288763979812	0.444123859079679	up
RASAL3	3.5969	4.29482533761538	0.697922294615379	0.0234623375911144	0.444422997505842	up
VEGFC	3.98355	4.60261835957692	0.619068826076919	0.0235507881199032	0.445762507667083	up
MMP1	1.54748	2.94254125234615	1.39505627859615	0.0236070687032753	0.446131481940147	up
HAPLN3	3.20735	4.01349227288462	0.806144838884613	0.0236133015637827	0.446131481940147	up
SCGB2A2	6.99459	4.6613	-2.33329	0.023623528105599	0.446131481940147	down
CXCL13	2.49146	3.68524873126923	1.19378451826923	0.0236834403439128	0.446927144507952	up
LOC256374	2.35368	3.18247	0.828792670249997	0.0237291036798156	0.44694889523916	up
ABLIM1	5.92139	4.70861380653846	-1.21277	0.0237419297680582	0.44694889523916	down
ACTA2	5.05372	4.13842069696154	-0.915303	0.0237434171048262	0.44694889523916	down
CD55	7.77554	6.38862126942308	-1.38692	0.0237557178564417	0.44694889523916	down
SERPINB13	4.16715	5.52912506692308	1.36197747617307	0.0238078336412443	0.447308090813746	up
BEND3	1.70149	2.42182406007692	0.720337745076921	0.023829314968316	0.447308090813746	up
MPV17L	4.87141	3.96415403703846	-0.907256	0.0238302935241417	0.447308090813746	down
ICA1	4.22798	3.44867756703846	-0.779303	0.023865184446997	0.447308090813746	down
RPL6	4.31587	3.78773722176923	-0.528137	0.0238835103876544	0.447308090813746	down
NFIC	5.66134	4.75380648553846	-0.907531	0.0238955573333154	0.447308090813746	down
TPSAB1	4.01613	2.61299190342308	-1.40314	0.0238993780220744	0.447308090813746	down
C5orf56	5.07429	5.94048126223077	0.866192379480764	0.0239378416046792	0.447579096810062	up
SPATA7	4.23053	3.51093209065385	-0.719601	0.0239541410360961	0.447579096810062	down
CD83	3.43437	4.45913305038462	1.02476371688461	0.0239672765876171	0.447579096810062	up
DDX43	1.93026	2.60190597823077	0.671649507480766	0.0240702744284601	0.448841980919702	up
TNS1	4.26771	3.33288136511539	-0.934832	0.024077308449703	0.448841980919702	down
ZNF423	3.94235	3.39786916311538	-0.544484	0.0241032694136837	0.448841980919702	down
MSMB	3.00153	2.28885103938462	-0.712684	0.0241063285423933	0.448841980919702	down
FAM65B	2.89084	4.18319499946154	1.29235433571154	0.0241329321757406	0.44900472477381	up
LOC344887	1.77782	2.49008685692308	0.712270707673075	0.0241639486918291	0.44924927094513	up
C6orf164	3.07779	2.40757317207692	-0.670218	0.0242012453834744	0.449524761691191	down
CA6	5.16477	3.79774936761539	-1.36702	0.024244066806982	0.449524761691191	down
NRTN	4.30393	3.60316152811538	-0.700768	0.024247587722213	0.449524761691191	down
ND1	12.651	11.8181	-0.832862	0.0242503014343275	0.449524761691191	down
PTGIR	3.76109	4.38943633684615	0.628342666846149	0.0242734550734161	0.449622377837426	up
FDFT1	4.73741	3.98937358780769	-0.748041	0.0243272150236805	0.450256533682978	down
IDI2	2.50298	3.16417423715385	0.661196432903845	0.0243435164415646	0.450256533682978	up
LAIR2	3.75524	4.93352673969231	1.17828518819231	0.0243898071009752	0.450449809911913	up
SNORD116-17	7.82614	8.61564050565384	0.789498630153836	0.0244188170123035	0.450654467269649	up
RARRES3	3.33096	4.29884531496154	0.967883635961537	0.024448246064271	0.450866553977635	up
SPTBN1	7.31831	6.10678	-1.21153	0.0244834455175136	0.451184667542685	down
POF1B	8.0618	6.56121876838461	-1.50058	0.0245027268368225	0.451209188110161	down
MOB2	3.76843	3.18030591311538	-0.588124	0.0245790782288885	0.45228382896145	down
SNORD61	5.45197	6.81641960169231	1.3644485696923	0.0246295494195303	0.452881019904399	up
LOC388820	2.26898	2.96356606915385	0.694584804403844	0.0246526747945418	0.452974878388598	up
FAM53B	2.70113	3.25637196446154	0.555242325711536	0.0247575127607132	0.454288725539523	up
HTR2B	3.22274	3.73163586030769	0.50889513705769	0.0248205467097293	0.454288725539523	up
RN5S355	2.66978	1.68367502169231	-0.986101	0.0248270719142309	0.454288725539523	down
TRABD2B	3.31651	2.72579429923077	-0.590711	0.0248691720909593	0.454288725539523	down
ITGAX	2.63754	3.78297052138462	1.14543376863461	0.0248695925374388	0.454288725539523	up
ROR1	3.17133	2.48342508915385	-0.687908	0.0248702028338016	0.454288725539523	down
CDK9	4.32216	3.66936261453846	-0.652797	0.0248736803746414	0.454288725539523	down
SSSCA1	2.13034	2.81162025003846	0.681282227788459	0.0248923499903892	0.454288725539523	up
C8orf40	4.21204	3.37620656711539	-0.83583	0.0248942400659566	0.454288725539523	down
IL2RA	3.65492	4.38196875673077	0.727051284980767	0.0249073701148694	0.454288725539523	up
ARRDC4	5.45308	4.66119140161539	-0.791888	0.0249298412880909	0.454288725539523	down
SNX29P1	2.36137	1.41872971515385	-0.942637	0.0249500756079742	0.454288725539523	down
FARP2	5.3433	4.58555005234615	-0.757752	0.0249591315233164	0.454288725539523	down
PKP4	5.43072	4.53939947180769	-0.891318	0.0249996118356701	0.454696268524895	down
NFIA	4.40209	3.81983331046154	-0.582254	0.0250572077493379	0.45513026468126	down
MGP	7.08789	5.89481935838462	-1.19307	0.0250633624512775	0.45513026468126	down
IGKV2-24	1.2517	3.41247162292308	2.16077131142308	0.0251039075948007	0.45513026468126	up
C9	2.02376	2.92345801184615	0.899694580846152	0.025118085727911	0.45513026468126	up
ELN	3.29927	2.74069860211539	-0.558572	0.0251301628138285	0.45513026468126	down
NFATC2IP	2.47209	3.03722305234615	0.56512947759615	0.0251343888149625	0.45513026468126	up
PGM5-AS1	4.5799033888125	3.77702691293269	-0.802876	0.0251502203072195	0.45513026468126	down
MIR3913-2	2.71521	1.96391211469231	-0.751295	0.0251882846712005	0.455168606139935	down
RNU4ATAC3P	3.55508	2.71919539669231	-0.835889	0.0252020520275885	0.455168606139935	down
ABHD16B	3.45581	4.11369614803846	0.657888371788461	0.025218541340306	0.455168606139935	up
SCAI	3.88709	3.31292505419231	-0.57416	0.0252265843208356	0.455168606139935	down
NARS2	3.89652	3.30707567665385	-0.589449	0.0252428802100203	0.455168606139935	down
MIR199B	2.69156	1.85488490830769	-0.836671	0.0253061237326292	0.455605163815885	down
NLRC5	4.06987	4.79268	0.722811254249997	0.0253190743560525	0.455605163815885	up
TMEM133	3.84523	3.17449	-0.670731	0.0253214677693663	0.455605163815885	down
LOC100507430	1.53341	2.18794333969231	0.654530503942307	0.0253773862746551	0.456243097402677	up
ALOXE3	4.15991	3.47744	-0.682469	0.0253932245888903	0.456243097402677	down
HIST1H3F	4.95445	6.16452095480769	1.21007084955768	0.0254731017712857	0.456491587264428	up
FAM151B	2.185	2.80078597942308	0.615785329423074	0.0254866409914878	0.456491587264428	up
LPPR3	1.4478	2.23238842165385	0.784591655903845	0.0254876874760391	0.456491587264428	up
APOA1	4.23104	3.66334260957692	-0.567699	0.0255279569712813	0.456491587264428	down
CLCN6	4.15413	3.41996754361538	-0.734159	0.0255290461180882	0.456491587264428	down
SCGB1D2	6.80666	5.17026078942308	-1.6364	0.0255447623475328	0.456491587264428	down
LYN	4.25044	5.51362076726923	1.26317662626923	0.0255552688469233	0.456491587264428	up
ZNF573	1.94623	2.60842232361538	0.662193335615382	0.0255563437758384	0.456491587264428	up
CRIPAK	6.60576	5.57567731369231	-1.03008	0.0255818125396595	0.456491587264428	down
KIF20A	1.5954	2.29010028869231	0.694696574192306	0.0255886635286274	0.456491587264428	up
EIF2AK2	5.11014	6.71431778553846	1.60417678653845	0.0256431655880272	0.456762559119244	up
C9orf91	3.44759	4.11256	0.664968696999996	0.0256543495294515	0.456762559119244	up
RN5S152	2.8772	3.79114251073077	0.913937690980766	0.0256603780690969	0.456762559119244	up
FUT4	2.72179	3.38090483269231	0.659115878692304	0.0256765394667207	0.456762559119244	up
LYAR	2.16584	2.99578216373077	0.829947088230767	0.0257546137288589	0.457415204813497	up
NR1D2	4.94651	4.14824213965385	-0.798267	0.0257670188332706	0.457415204813497	down
DEFB103A	5.85649	6.97837521511538	1.12188518036538	0.0257678202584306	0.457415204813497	up
ASB9	2.90773	2.08645001746154	-0.821283	0.0258301562374413	0.45819817020771	down
TRAJ7	1.14527	3.39189596534615	2.24663003834615	0.0258810562615505	0.458394700477741	up
FAM83D	1.58188	2.23792594919231	0.656042182442307	0.0259150433958017	0.458394700477741	up
COL1A1	5.69228	4.81161702242308	-0.880666	0.0259169708876813	0.458394700477741	down
HLA-J	2.5484	3.38970142646154	0.841304673711536	0.0259190456246218	0.458394700477741	up
S1PR4	3.14874	3.69699579811539	0.548259952115382	0.0259345120754039	0.458394700477741	up
RN5S22	2.96164	2.08229927638462	-0.879337	0.0259582100434599	0.458394700477741	down
MAST4-IT1	2.12826	3.36217703153846	1.23391269628846	0.0259688913701585	0.458394700477741	up
RPS4Y1	2.93556	1.78241868311538	-1.15314	0.0260208938510836	0.458990307256728	down
FIBIN	3.89682	3.22674267080769	-0.670082	0.0260572207013994	0.459308765463095	down
GTSF1	1.51331	2.10724484484615	0.593930669096152	0.0260874361944715	0.459519128370173	up
COL12A1	6.1243	5.05400577026923	-1.07029	0.0261476244971861	0.460098328927358	down
ZNRF3-AS1	2.16856	1.64868676034615	-0.519872	0.0261569267996974	0.460098328927358	down
DCN	7.27792	6.00102738946154	-1.2769	0.0262076394776201	0.46052778824798	down
C11orf80	4.6452	4.04192197434615	-0.603274	0.0262179847622079	0.46052778824798	down
GTF3C6	4.18198	4.80616547573077	0.62418051748076	0.0262602357112366	0.460947824607292	up
PLEKHO1	2.92496	3.67958	0.754620091999997	0.0263710268242442	0.462308563160858	up
HDX	2.59381	3.12250893146154	0.528694268711536	0.0263745416761884	0.462308563160858	up
FAM40A	2.41007	3.00663965080769	0.596572595057692	0.0264315960197475	0.462695315151718	up
WDFY1	3.60068	4.43516853453846	0.834488020788459	0.0264334210915765	0.462695315151718	up
PPP1R1B	3.92966	3.01264804561538	-0.917014	0.0264697839414463	0.462853544971147	down
BET1	1.84874	2.45622321646154	0.607479785711537	0.0264792885768822	0.462853544971147	up
NKD1	3.53209	2.88230706415385	-0.649779	0.0265279434119189	0.463090893893646	down
GNG12	6.79018	5.38560812196154	-1.40457	0.0265297138449574	0.463090893893646	down
HKDC1	1.96662	2.52860477957692	0.561984836076921	0.0265534903174868	0.463184269687958	up
CACNB4	2.90427	3.56665645880769	0.662385465307689	0.0266120952671051	0.463757253064041	up
LOC284014	2.47363	3.17747556888461	0.703847943134613	0.0266251057786948	0.463757253064041	up
HLA-A	5.5358246466875	6.27668783120192	0.740863184514419	0.0266416881534244	0.463757253064041	up
METTL24	4.35491	3.6872	-0.667708	0.0266726659945339	0.463975178158203	down
FCGR1A	3.02654	4.10885913403846	1.08231484628846	0.0267724303582106	0.463975244043648	up
LIPA	3.88161	5.05687	1.17526	0.0267852771283634	0.463975244043648	up
TNP1	3.06656	2.44930075180769	-0.617257	0.0267896745772704	0.463975244043648	down
TEKT4P2	4.18704	3.36215195776923	-0.82489	0.026804532308197	0.463975244043648	down
CLEC4E	1.98463	2.79233802276923	0.80770792026923	0.02681191039491	0.463975244043648	up
STARD4	3.3808	4.46284166888462	1.08204126338461	0.02681602531786	0.463975244043648	up
LOC100292909	4.42994	3.68176184984615	-0.748181	0.0268203385421475	0.463975244043648	down
STK32C	3.85442	3.34665537803846	-0.507767	0.026849534180519	0.464026293965662	down
PPP1R3E	5.41048	4.72344	-0.68704	0.0268602107622549	0.464026293965662	down
MIR527	2.73047	2.19183342915385	-0.538634	0.0269997903129195	0.466065368918586	down
ECT2	2.34274	3.14807944426923	0.805343508519227	0.0270153263253652	0.466065368918586	up
HIST1H2BJ	1.33416	1.98774676346154	0.653588867461536	0.027053632428708	0.466406107495201	up
SHC3	4.08812	3.40844978911538	-0.679673	0.0270841854241894	0.466502790323841	down
PTENP1	1.58402	2.27687539203846	0.692852545288459	0.0271085348141626	0.466502790323841	up
SPP1	2.0537	3.12624243819231	1.0725397719423	0.0271149426241189	0.466502790323841	up
TCTN2	4.86424	4.09345631726923	-0.770783	0.0271334770629159	0.466502790323841	down
IGKV3D-15	3.00975	4.52019	1.51043	0.027255404451577	0.467558199641701	up
AMELX	4.33673	3.38914555288462	-0.947583	0.0272621909291771	0.467558199641701	down
DHX58	3.54565	4.12041618434615	0.574763960346147	0.0273176024403134	0.467558199641701	up
MXD1	4.45179	5.08718555867308	0.635391572548071	0.027329373603558	0.467558199641701	up
SCN3B	3.15308	2.54578	-0.607295	0.0273432929772232	0.467558199641701	down
RPL27	10.353	8.80893541823077	-1.54406	0.0273459272700349	0.467558199641701	down
LCP2	4.62308	5.98999316580769	1.36690878405769	0.0273538850630703	0.467558199641701	up
BATF2	3.36747	4.00522890961539	0.637755967615381	0.0273622736980006	0.467558199641701	up
LOC100506890	4.08383	3.23508888242308	-0.848743	0.0273809186669495	0.467558948106279	down
RPUSD2	2.4315	3.07832513480769	0.64682842330769	0.0274223191522197	0.467948006931565	up
TPTE2P6	2.21401	1.63189449246154	-0.58212	0.0274499443286009	0.467984191656464	down
TOM1L1	5.29603	4.38807	-0.907961	0.0275130600880182	0.467984191656464	down
RN5S126	2.0346	1.27384929015385	-0.760754	0.0275152609706924	0.467984191656464	down
RBMS3	5.22574	4.38004340688462	-0.845697	0.0275345830167375	0.467984191656464	down
FLJ90680	1.60094	2.19124573580769	0.590303249807691	0.027563123299224	0.467984191656464	up
ANXA8	7.19993	6.22994562361538	-0.969989	0.0275884150844674	0.467984191656464	down
C7orf49	3.96118	4.68592597538462	0.724746456134614	0.0275934874819887	0.467984191656464	up
OR10J1	1.28277	1.82796336496154	0.545197164461537	0.027607579567126	0.467984191656464	up
SEPT8	5.4984	4.97332	-0.525086	0.0276388109625812	0.467984191656464	down
SNORA24	9.69338	8.44909262576923	-1.24429	0.0276551645633693	0.467984191656464	down
CHL1	4.66359	3.82161510203846	-0.841972	0.0276568033092829	0.467984191656464	down
DNM1	5.16882	4.32942851407692	-0.839394	0.0276664747295316	0.467984191656464	down
RNF144B	6.5922	4.55539339476923	-2.0368	0.0276978918596751	0.468200544576189	down
LOC100268168	1.27565	1.90369218480769	0.628039058057692	0.0277362057511417	0.468366125121457	up
ASPM	3.02565	3.79209035215385	0.766436742403843	0.0277768782927093	0.468366125121457	up
FAM168B	5.98466	5.12745978234615	-0.857204	0.0277845331280543	0.468366125121457	down
ZNF167	2.47083	3.14475737188462	0.673923079634613	0.0277858726026259	0.468366125121457	up
PHKA2-AS1	4.86265	4.07342797019231	-0.789226	0.027951625901719	0.470590802857072	down
B4GALT6	2.81143	2.23620297657692	-0.575232	0.0280034331369017	0.470751632692727	down
PHC2	4.62244	4.09583314407692	-0.526611	0.0280222948723862	0.470751632692727	down
PBK	2.7272	3.33077461692308	0.603575108673075	0.0280863686721687	0.470751632692727	up
KCTD19	2.44103	3.11745435538462	0.676427405634615	0.0280957297689385	0.470751632692727	up
KCNJ15	2.60018	3.15128621265385	0.551107162403844	0.0281159601158504	0.470751632692727	up
CHMP4C	5.58354	4.18649	-1.39705	0.028146406793537	0.470751632692727	down
DAAM1	6.2601	5.05556505376923	-1.20454	0.0281570443258833	0.470751632692727	down
LRRC25	2.57614	3.23425305623077	0.658113117480767	0.0281833740271266	0.470751632692727	up
CD80	1.96372	3.00157564065385	1.03785941390384	0.0282052466710822	0.470751632692727	up
OLFML1	4.38469	3.52555415196154	-0.85914	0.0282282518528747	0.470751632692727	down
SLAMF7	3.48685	4.77530547115385	1.28846040565385	0.0283245913860092	0.470751632692727	up
TSIX	4.99862	7.67654470126923	2.67792453501923	0.0283299001053567	0.470751632692727	up
DOCK1	6.23822	5.13183955215385	-1.10638	0.0283359286032908	0.470751632692727	down
WDR49	1.48577	2.12621341326923	0.640438573019229	0.0283528450219979	0.470751632692727	up
RN5S354	5.0331	4.43720563630769	-0.595899	0.0283809608225675	0.470751632692727	down
ALG1	2.13136	2.92275	0.791393589499997	0.028384360456489	0.470751632692727	up
SNORD18C	6.33342	5.48681586630769	-0.846602	0.0283885030702606	0.470751632692727	down
MKL2	6.51939	5.21623634507692	-1.30316	0.0283944051276865	0.470751632692727	down
TCEAL2	4.33442	3.61770305884615	-0.716713	0.0284007663992724	0.470751632692727	down
WFDC5	5.69991	4.90122598719231	-0.798684	0.0284453982084411	0.470751632692727	down
PI4K2A	3.28472	3.98625639696154	0.701539674211535	0.0284498522364887	0.470751632692727	up
NBEA-AS1	1.20022	1.86817	0.667945	0.0284680547379027	0.470751632692727	up
SOX21-AS1	4.0179	3.29047682226923	-0.727427	0.0284729039540205	0.470751632692727	down
ITPR3	4.99709	4.23246830896154	-0.764619	0.0284814761744904	0.470751632692727	down
RNU5E-3P	1.04265	1.90467284346154	0.862019418711538	0.0284816686109646	0.470751632692727	up
FAT4	3.99533	3.34405529976923	-0.651276	0.0284934725725024	0.470751632692727	down
BEX5	3.71688	2.93157411142308	-0.78531	0.028511755637711	0.470751632692727	down
SNORA76	1.09563	3.42234003065385	2.32670772365385	0.0285218846536232	0.470751632692727	up
LOC285972	3.22668	4.19326314723077	0.966583473980766	0.0285530951938174	0.470751632692727	up
RFX5	3.22034	3.79253486411538	0.572196945115381	0.0285897163251472	0.470751632692727	up
TRIM68	2.196	2.79671078273077	0.600706063730767	0.0286035265776267	0.470751632692727	up
MIR548AC	6.37809	5.17869	-1.1994	0.0286244275260179	0.470751632692727	down
PLA2G4F	4.21038	3.32558549584615	-0.884795	0.0286544053682125	0.470751632692727	down
MIR371A	2.59743	2.02386390276923	-0.573571	0.0286636120481258	0.470751632692727	down
LGALS9	3.88588	4.78316	0.897281719499996	0.0286737787570472	0.470751632692727	up
C4orf48	2.34795	2.95221239703846	0.604257847538459	0.0286915778678095	0.470751632692727	up
MIR1243	3.81769	2.99781643896154	-0.819876	0.0287679646518659	0.471257201046636	down
CD79A	3.19497	3.97114	0.776165676499995	0.0288016159475539	0.471257201046636	up
ENTPD3-AS1	3.05755	2.55042897630769	-0.507126	0.0288148586522934	0.471257201046636	down
PTGIS	4.62937	3.62650559196154	-1.00287	0.0288318223324741	0.471257201046636	down
KRT16P3	2.64822	3.49641344319231	0.848189882442306	0.0288348812543653	0.471257201046636	up
FAM117B	5.59354	4.75201179446154	-0.841532	0.0288743049856182	0.471587328057746	down
IKZF1	3.70839	4.61467566011539	0.906286656615383	0.0289232445528169	0.471587328057746	up
MYO19	5.04094	4.37862705538461	-0.662312	0.0289277006810959	0.471587328057746	down
PODN	4.55307	3.89138888653846	-0.661684	0.028940083568324	0.471587328057746	down
NAGK	4.38661	5.00765976038462	0.621054149134612	0.0289488879373449	0.471587328057746	up
LOC100505701	2.30121	3.05742923196154	0.756218188711537	0.0290247455183992	0.471694908718552	up
PCED1B	2.54383	3.30317431988462	0.759346889134613	0.0290432433905462	0.471694908718552	up
ASF1B	2.19898	2.81893230992308	0.619956509423075	0.0291051348769079	0.471694908718552	up
VOPP1	3.00199	3.58154175938462	0.579556625884613	0.0291315197166502	0.471694908718552	up
TOM1L2	5.16213	4.38913357988462	-0.772995	0.0291619709115003	0.471694908718552	down
COL28A1	3.1162	2.51545859046154	-0.600744	0.0291620578026931	0.471694908718552	down
TNNI2	3.59653	2.88284838084615	-0.713683	0.0291759583888343	0.471694908718552	down
PDE3B	2.41138	3.49608325086538	1.08470529174038	0.0291836562711534	0.471694908718552	up
IGLJ5	2.50965	1.70050904738462	-0.809141	0.0291936828878581	0.471694908718552	down
PRG3	1.59944	2.12334165973077	0.523898207230766	0.0291979892203969	0.471694908718552	up
TMBIM1	4.90993	4.23208024569231	-0.677849	0.0292046383988942	0.471694908718552	down
LYSMD4	3.64474	3.05133449673077	-0.593408	0.0292252483601804	0.471694908718552	down
SLC22A4	2.66871	2.10390941357692	-0.564799	0.0292309487976416	0.471694908718552	down
LOC100128364	5.61263	6.61547699330769	1.00284400380769	0.0292369775534494	0.471694908718552	up
ALOX12	2.37664	3.03477160219231	0.658129127692305	0.0292652309225493	0.47184787971084	up
DUT	1.83193	2.48700305423077	0.655072724230768	0.0293408205905061	0.472505500619524	up
IFFO1	3.51026	4.11108537930769	0.60082924280769	0.0293436141974489	0.472505500619524	up
LOC100506100	3.18498	3.78602	0.601040789999997	0.0293828764895195	0.472834816543253	up
SIRPG	1.17801	1.98689070669231	0.808879598692307	0.0294349724484766	0.473308264997404	up
ZBTB16	3.21042	2.49069257894231	-0.719732	0.0294499572905769	0.473308264997404	down
RRM1-AS1	5.2307	4.51874930169231	-0.711952	0.029590476043518	0.475262751328989	down
HRCT1	3.52295	2.90945214419231	-0.613501	0.0296263837130367	0.475304173454509	down
OR1E2	2.08167	3.07306882173077	0.991399132480767	0.0296308736395296	0.475304173454509	up
ABI3	3.25477	3.80333797111538	0.548570617865381	0.0297091518844513	0.475882953193788	up
SNORD113-6	1.60985	0.883771551846154	-0.726081	0.0297135567494139	0.475882953193788	down
NDUFB9	5.74308	4.69026259465385	-1.05282	0.0297237522483389	0.475882953193788	down
LOC100506636	6.23739	4.68349938742308	-1.55389	0.0297744436784206	0.476391098854729	down
SYNM	4.13773	3.55230744446154	-0.585419	0.0299872066397996	0.477555403232185	down
GPR15	1.63567	2.42107003476923	0.785396882519229	0.0300010035480139	0.477555403232185	up
MCEE	4.21642	3.48724842326923	-0.729174	0.0300058822759923	0.477555403232185	down
WLS	5.21911	4.43281315676923	-0.786293	0.030020668013673	0.477555403232185	down
MIR1203	1.78847	2.64269	0.854220294499997	0.0300399385945386	0.477555403232185	up
C1orf21	6.57708	5.34539115857692	-1.23169	0.0300407551105131	0.477555403232185	down
IFITM4P	3.09543044020833	3.75374804582692	0.658317605618588	0.0300422442529315	0.477555403232185	up
SLC15A2	1.72128	2.35190624846154	0.630623742461536	0.0300817526766204	0.477555403232185	up
CMKLR1	4.59102	5.40928525065385	0.81826746315384	0.0300908269676948	0.477555403232185	up
CSAG2	4.09219	4.61335901061538	0.52116840636538	0.030131039011678	0.477555403232185	up
CA12	5.08859	4.38913426057692	-0.699461	0.0301418269544553	0.477555403232185	down
LOC100129502	7.41068	5.83673296676923	-1.57395	0.0301485808029202	0.477555403232185	down
SNORA55	3.46366	4.43653692211538	0.972880947865383	0.0301503368369605	0.477555403232185	up
LOC150381	5.11667	4.41777460315385	-0.698895	0.0301635134873779	0.477555403232185	down
C11orf74	3.31024	3.81681150069231	0.506572953192303	0.0301719641955066	0.477555403232185	up
GPSM2	5.5982	4.53239	-1.06581	0.0301844672416941	0.477555403232185	down
BAIAP2	4.04446	3.43909746223077	-0.605358	0.0301880182185324	0.477555403232185	down
NDRG2	5.56355	4.85658992607692	-0.706959	0.0301891922237405	0.477555403232185	down
CILP	3.87524	3.00846026646154	-0.866781	0.0302126906063284	0.477626535270862	down
SPINK7	1.30856	2.36508090630769	1.05651777055769	0.0302549627515546	0.47787821196778	up
MMP9	2.78759	3.72232596911538	0.934731767365383	0.0302666340488823	0.47787821196778	up
VTRNA1-3	4.71502	6.57207537265385	1.85705151115384	0.0303235764383887	0.477908446874433	up
CRELD2	3.60688	3.04935912573077	-0.557519	0.0303255877134277	0.477908446874433	down
GSTA2	1.21156	1.89336467880769	0.681801020557691	0.0305032310148532	0.479948842922733	up
LOC100652768	5.39973	4.64818125396154	-0.751544	0.0305466793433282	0.479948842922733	down
RN5S516	0.721921	1.53721309188462	0.815291850384614	0.0305496688627124	0.479948842922733	up
C5orf46	5.82415	4.79517293569231	-1.02897	0.0305508957513173	0.479948842922733	down
PTPN14	4.70389	3.93156	-0.772331	0.0305615171538874	0.479948842922733	down
BCL2L10	3.03785	2.25141199603846	-0.786437	0.0305696251400102	0.479948842922733	down
PMCHL2	2.58246	3.39251482238461	0.810056759884614	0.0306733096944368	0.481084637204716	up
C4orf19	3.50629	2.94673574265385	-0.559554	0.0306802463971658	0.481084637204716	down
SGOL1	2.52552	3.28386893296154	0.758349815961537	0.030853858764902	0.483344037808791	up
SLC7A11	2.42067	3.10965	0.688980706499998	0.0310029600583552	0.485236864275726	up
TRIM59	3.87364	4.40437060711538	0.530729577865381	0.0310584630266585	0.485803065736208	up
CDCP1	5.20321	4.43078661426923	-0.772424	0.031091477383438	0.486017024570956	down
LRIG1	4.72613	4.15851080592308	-0.567622	0.0311593972262304	0.486168853452408	down
ZSCAN23	2.73168	3.36893806642308	0.637253190673074	0.0312054314187572	0.486168853452408	up
LOC100128857	1.40346	2.15190452688462	0.748446721634614	0.0312134761857767	0.486168853452408	up
LRRC39	4.23299	3.57989464138462	-0.653096	0.0312618478419732	0.486168853452408	down
NMI	4.37146	5.85085	1.47939	0.0312753043088387	0.486168853452408	up
RN5S279	3.75014	2.97016580953846	-0.779973	0.0313020524679776	0.486168853452408	down
FAM153C	4.97184	4.21433593507692	-0.757504	0.0313095920501971	0.486168853452408	down
ZC3HAV1L	4.59461	3.75066348726923	-0.84395	0.0313333802211383	0.486168853452408	down
PMCH	2.75646	3.61321763869231	0.856754617692305	0.0313613045615218	0.486168853452408	up
RN5S29	1.04644	1.73894	0.692500123749999	0.0313734659865654	0.486168853452408	up
CSK	3.29592	4.14221635619231	0.846293762192307	0.0313741724237583	0.486168853452408	up
DYNLRB1	4.23047	3.67917961415385	-0.551287	0.0313913132222016	0.486168853452408	down
FBL	5.78667	4.96219248834615	-0.824475	0.0314549225306198	0.486709127540986	down
WDR52	4.28267	3.65513927719231	-0.627528	0.0314649241030435	0.486709127540986	down
YAP1	6.55394	5.64362102780769	-0.910316	0.0315101132624747	0.486733335564289	down
MMGT1	4.83485	4.14728784746154	-0.687562	0.0315391002099753	0.486733335564289	down
PTGER2	3.12155	3.77117987253846	0.649630182538456	0.0315392826603182	0.486733335564289	up
C17orf110	3.28749	3.90980434473077	0.622312691980766	0.0316249864117446	0.486733335564289	up
ARSJ	1.32644	1.83831	0.511873016999999	0.0316281015556101	0.486733335564289	up
COX2	11.908	11.1927112005385	-0.71526	0.0316282963548046	0.486733335564289	down
IFNE	1.13341	1.86281	0.729403611249998	0.0316374665789604	0.486733335564289	up
CLIP4	6.33142	5.55917591780769	-0.772242	0.031639818391822	0.486733335564289	down
KDM3A	6.21051	5.42069095561538	-0.789819	0.0316676505684556	0.486733335564289	down
GADD45G	2.95413	3.49662287961538	0.542492325365379	0.0316945093055132	0.486733335564289	up
ND5	12.5747	11.9712076280769	-0.603493	0.0317413891416636	0.486733335564289	down
MIR218-2	2.69194	1.94488577561538	-0.747059	0.031755229870804	0.486733335564289	down
HIST1H1D	1.40744	1.97194132457692	0.564499946576921	0.0317555259965956	0.486733335564289	up
HLA-DRB3	4.12268	4.67898922159231	0.556310600792304	0.0318565207571045	0.486733335564289	up
RN5-8S3	3.00952	2.21099	-0.798524	0.0318797717579095	0.486733335564289	down
LOC399491	4.23071	3.29290351988462	-0.937803	0.0319098107413861	0.486733335564289	down
LOC100506479	9.12474	8.15695171730769	-0.967789	0.0319143065149529	0.486733335564289	down
SNORA38	4.35166	5.30261	0.950953303399994	0.0319256248398036	0.486733335564289	up
GRHL2	4.91516	4.04062707476923	-0.874529	0.0319268213462818	0.486733335564289	down
DIO3OS	3.55581	2.82194124046154	-0.733866	0.0319372333725091	0.486733335564289	down
ARHGEF12	6.82626	5.89803539053846	-0.928221	0.0319409723688138	0.486733335564289	down
CDC42BPA	5.20104	4.46481760030769	-0.736218	0.031950588943391	0.486733335564289	down
AOC3	4.36007	3.69514	-0.664931	0.0320706928835044	0.48776912439267	down
KIAA0895	2.62121	2.02483682161538	-0.596377	0.0321242423997512	0.48776912439267	down
IL32	3.29343	3.99589821780769	0.70246766880769	0.0321609443432725	0.48776912439267	up
PRKCB	3.42491	4.00080291853846	0.575896400038459	0.0321833985457787	0.48776912439267	up
MIR4461	10.7557	10.0655976457692	-0.690065	0.0321945151195468	0.48776912439267	down
EIF2D	5.31944	4.55236747784615	-0.767072	0.0322030135875081	0.48776912439267	down
RN5S473	1.76085	3.09526968265385	1.33442107790384	0.032211748726331	0.48776912439267	up
MYO1F	3.94381	4.58699484019231	0.643181158192301	0.0322336819852156	0.48776912439267	up
HIST1H2BO	2.99436	3.69868539346154	0.704326844711534	0.0322346181444636	0.48776912439267	up
SRM	4.75271	5.30494120653846	0.552231393038455	0.0322525187810646	0.48776912439267	up
TRAJ11	5.00961	5.66337593815385	0.653767461153841	0.0322551111650486	0.48776912439267	up
MIR3130-1	3.06471	2.35418888330769	-0.710524	0.0322646143042415	0.48776912439267	down
DDHD2	4.82901	4.26630418484615	-0.562703	0.0322876305319821	0.48776912439267	down
IL12RB2	2.17813	3.14482519776923	0.966697176769229	0.0322902539381526	0.48776912439267	up
TFCP2L1	4.35461	3.67543003634615	-0.67918	0.0323430886152172	0.487818012925656	down
GTF2E1	2.59654	3.13762827188462	0.541089215634613	0.0323722507056011	0.487818012925656	up
GAPT	3.6864	4.58115246403846	0.89474996153846	0.032390526081036	0.487818012925656	up
HIST1H2BM	4.92187	6.09922298507692	1.17734844832692	0.0324580910472766	0.488193676018166	up
CD99L2	4.49042	3.82474851357692	-0.665667	0.0324680078641958	0.488193676018166	down
RELB	2.94763	3.57699079226923	0.629365392019226	0.0324998816513941	0.488193676018166	up
RCAN3AS	1.79664	2.44522645607692	0.64858237557692	0.0325029121024533	0.488193676018166	up
LOC646471	3.54046	3.01770610380769	-0.52275	0.0326102315873409	0.488784007858916	down
TRAV20	2.36839	3.21106470596154	0.842674539211537	0.0326916486098113	0.489712323871404	up
ANXA8L2	7.19788	6.23767770161539	-0.960203	0.0327340857478188	0.489938159824269	down
C11orf84	2.98088	3.53021	0.549335385499998	0.0327519655412832	0.489938159824269	up
MIR1288	2.50594	1.57437766761538	-0.931565	0.0327840041555378	0.489938159824269	down
RSPO1	3.69667	3.10812878365385	-0.588543	0.032784690675701	0.489938159824269	down
ARL4C	5.49086	6.50751377369231	1.0166539479423	0.0328798152326317	0.490129381459032	up
LOC100507118	4.56728	3.94805846634615	-0.619224	0.0328816098073325	0.490129381459032	down
PSENEN	3.79915	4.35348148692308	0.554330530423073	0.0328875432486725	0.490129381459032	up
BTN3A3	3.47435	5.42435	1.95	0.0328913471313796	0.490129381459032	up
ARFRP1	2.91364	3.55747770665385	0.643840815903844	0.0328949819589985	0.490129381459032	up
DYRK3	1.53404	2.11723655973077	0.583200274980768	0.0329146692639487	0.490132184015767	up
GABPB1	3.42012	4.14153939234615	0.721418501846151	0.032972734362723	0.490546368286313	up
APBB2	5.1144	4.56122077184615	-0.553178	0.0330503483794392	0.491032465638206	down
LOC100507562	2.86395	2.30260718876923	-0.561346	0.0330532674991982	0.491032465638206	down
AGR3	1.85004	1.16504863757692	-0.684995	0.033081041657118	0.491154792140176	down
ZDHHC15	3.09735	2.47077642646154	-0.626576	0.033231022915367	0.492197865871239	down
MACROD2-AS1	3.37006	2.76244779542308	-0.607608	0.0332442648885448	0.492197865871239	down
EIF5A2	3.97333	3.30236688907692	-0.670962	0.033249203383568	0.492197865871239	down
ZSCAN5D	1.01752	1.81431132092308	0.796789468673076	0.0332853921465174	0.49238904794308	up
HOXA11	2.80677	2.19131168530769	-0.615458	0.0333012962087538	0.49238904794308	down
RN5S282	2.76671	4.25906812723077	1.49235611198077	0.0333584295240678	0.49265825750122	up
ABI3BP	7.95751	6.58541949376923	-1.37209	0.0333587028273025	0.49265825750122	down
KLRC2	3.30802	4.22690814592308	0.918883227923073	0.0333971007491683	0.492878358616582	up
C8orf74	1.83827	2.44377098126923	0.605501725769229	0.033412823165287	0.492878358616582	up
TRBJ2-6	1.22178	2.23273255092308	1.01095696617308	0.0334753020474739	0.49345193848421	up
AKT3-IT1	1.71286	2.26924232276923	0.556386297769229	0.0335072843713311	0.49345193848421	up
TP53AIP1	3.30731	2.67936129746154	-0.627953	0.0335106006919377	0.49345193848421	down
COBL	4.08829	3.39999084069231	-0.688298	0.0335377157614605	0.493562074578496	down
CD86	4.08138	5.24490583019231	1.1635219971923	0.033571760932785	0.493774009834104	up
PCDHGB8P	2.9055	2.22147980819231	-0.684025	0.0336231211003675	0.49402631365414	down
ZC2HC1A	5.57221	4.56954342030769	-1.00266	0.0336458953795591	0.49402631365414	down
THSD4	3.95995	3.44202239384615	-0.517927	0.0336569046736939	0.49402631365414	down
TRAJ46	2.17816	3.74379120480769	1.56562784955769	0.033667531639463	0.49402631365414	up
KIF13A	5.9536	5.07079138676923	-0.882805	0.0337138501467	0.49441734964262	down
GJD3	2.566	3.20315841376923	0.637156123269229	0.0337402259315811	0.494515637910334	up
MIR205	7.08414	6.45617618546154	-0.62796	0.0338058215089276	0.495180430588935	down
TMEM106C	2.14413	2.80258179865385	0.658454304403844	0.0338308987816535	0.495180430588935	up
EXO1	1.78849	2.31873194642308	0.530243072423074	0.0338588774592446	0.495180430588935	up
TRAT1	2.86344	4.10835	1.24492	0.0339943320546868	0.496273090965242	up
CCNI	6.32527	5.23488353819231	-1.09038	0.0339983395385959	0.496273090965242	down
MGC40069	4.01514	5.54547033176923	1.53032547476923	0.0340229845259615	0.496344596079261	up
SPHK2	3.35761	2.82237526988462	-0.535238	0.0340770131047067	0.496844432366535	down
MYRIP	3.30191	2.59444862688462	-0.707464	0.0341156853259481	0.496864738139316	down
AMOT	3.46221	2.88225210253846	-0.579961	0.0341319416309583	0.496864738139316	down
LYST-IT2	1.77501	2.72172414219231	0.946711110942306	0.0341377069846674	0.496864738139316	up
KRT31	4.90811	3.38437213711538	-1.52373	0.0342611801572218	0.498373278027736	down
MPRIP	5.48802	4.79699347253846	-0.69103	0.03429730564866	0.498539591755989	down
DENND2D	3.15345	3.98046264153846	0.827009183788459	0.0343122809411943	0.498539591755989	up
RNF217	5.06296	4.25349802011539	-0.809463	0.0343893097368574	0.499081806897025	down
CD63	4.26567	4.87943079169231	0.613759777942304	0.0344564769071568	0.49951642388106	up
FAM176C	4.65003	4.03514618976923	-0.614885	0.0344705875516635	0.49951642388106	down
RN5S48	1.64421	0.924531705346154	-0.719674	0.034488645999772	0.49951642388106	down
PID1	3.2126	2.59146350738461	-0.621138	0.03451294357449	0.49951642388106	down
DNAJB2	3.61203	3.10050298546154	-0.511527	0.0345186198393301	0.49951642388106	down
DRAM1	2.63529	3.59964046096154	0.964350020961536	0.0345577744692397	0.499594552421782	up
FPR1	4.37749	5.45381772138462	1.07632643838461	0.0345719486344425	0.499594552421782	up
TMEM190	4.69117	3.96712397919231	-0.724049	0.0345868246176116	0.499594552421782	down
PRSS30P	2.87453	3.49932011453846	0.624790712288459	0.0347176954513996	0.500667810020873	up
TREM2	3.15769	3.72962319057692	0.571932009576921	0.0347596123523969	0.500984871611151	up
MIR3690	1.18764	1.85060223396154	0.662966543711537	0.0347931240022341	0.50104923736446	up
RAB5B	5.22229	4.65824244215385	-0.564047	0.0348219322231704	0.50104923736446	down
SNORD16	3.10159	4.49649567642308	1.39490774192307	0.0348963041202745	0.50104923736446	up
ATG10	3.39128	2.70370031615385	-0.687578	0.03490045591506	0.50104923736446	down
PRG4	5.32122	3.68455380607692	-1.63666	0.0349422021995707	0.50104923736446	down
RGN	2.84824	2.34709990180769	-0.501143	0.0349811675861051	0.50104923736446	down
CLEC7A	4.08571	5.50913437692308	1.42342581942307	0.0349963289134173	0.50104923736446	up
HOXB3	4.37848	3.79257081934615	-0.585905	0.0350253855152007	0.50104923736446	down
COIL	2.1875	2.75019891569231	0.562703529442307	0.0350305827649054	0.50104923736446	up
ORAI2	2.7568	3.26658751730769	0.509783605807689	0.0350431505805274	0.50104923736446	up
RAB27B	5.70053	4.84382978088462	-0.856698	0.0350564599513263	0.50104923736446	down
MAF	7.81725	6.76508522342308	-1.05217	0.0350622122599604	0.50104923736446	down
TUBA4B	2.89115	2.21806012896154	-0.673089	0.0350870256000835	0.50104923736446	down
TULP3	3.68308	2.99563303626923	-0.687449	0.0351091204208313	0.50104923736446	down
PHYH	3.67533	3.06686140630769	-0.60847	0.0351159798547502	0.50104923736446	down
CPSF7	4.22457	3.52054948484615	-0.704021	0.0351228817726042	0.50104923736446	down
ZNF204P	3.01298	2.32384629969231	-0.68913	0.0352402200384308	0.502437986889391	down
RN5S287	2.27593	1.48155	-0.794379	0.0353122383562215	0.503179378300445	down
UFSP2	5.36636	4.45840698230769	-0.90795	0.0353344451556146	0.503210545853557	down
MIR548O2	1.95826	3.38573525707692	1.42747959207692	0.0353980167719322	0.503830435775361	up
ACTR1A	4.95741	4.25828	-0.699137	0.0354222472180101	0.503889986458349	down
DCHS1	3.07142	2.56452837911538	-0.506896	0.0354429388605935	0.503899157918483	down
SDC3	2.4873	3.18130294184615	0.694004752846152	0.0355053479274499	0.504501088470537	up
LOC100128371	3.54022	2.84863177919231	-0.691585	0.0355305664989513	0.504574191817875	down
PIK3CG	3.46805	4.42122739926923	0.953174938769226	0.0355965960302295	0.505226447100987	up
TTLL7	3.49599	2.95354382196154	-0.542451	0.0356660006190418	0.505925841738282	down
RPL13AP5	9.38029	8.50728568046154	-0.873	0.0357196044001091	0.506400437789703	down
COX1	12.1602	11.4980828346154	-0.662087	0.0357563641022572	0.506635833187338	down
RCBTB2	3.0903	3.59648298792308	0.506187194423073	0.0358284946355706	0.507221487909299	up
CPA3	4.38102	3.48656344607692	-0.894459	0.0358380554792694	0.507221487909299	down
DCBLD2	4.28695	3.50419861223077	-0.782754	0.0358872247184306	0.507631559100997	down
CCL3L3	3.62629	4.12787614976923	0.501584272144226	0.0359274782139795	0.507915125076822	up
ZNF516	4.29984	3.50793524734615	-0.791904	0.0359914820396605	0.508533947469875	down
ACSL5	3.28296	4.27887005180769	0.995905587807689	0.0360257477031017	0.508548415871152	up
SNORD70	2.47499	3.86214307542308	1.38714988042307	0.0360410486453257	0.508548415871152	up
ARPC1B	2.92643	3.66861217715385	0.742184590903844	0.0360532016662314	0.508548415871152	up
ZNF652	5.67628	4.81255739738462	-0.863721	0.0361029059446151	0.508963905677983	down
FAM49B	4.253	5.34075841538462	1.08776039238461	0.036134350083693	0.509020265043717	up
MMAA	3.54798	4.22852527215385	0.680546514403843	0.036151299301711	0.509020265043717	up
CETN4P	0.939206	1.61354266146154	0.674336621461537	0.0361787820025901	0.509020265043717	up
PPL	6.0915	5.15429421592308	-0.937209	0.0361879063348633	0.509020265043717	down
RTP2	2.65348	2.09871750761538	-0.554767	0.036232592159446	0.509363778814225	down
RNU1-13P	1.606	4.42311363242308	2.81711004117308	0.0363382805342446	0.510259966158138	up
ZNF490	3.22779	3.89773362442308	0.669943549423073	0.036357240586777	0.510259966158138	up
BGN	6.16548	5.34630144526923	-0.819177	0.0363891764351438	0.510353468856638	down
LOC728093	4.31657	6.02440497803846	1.70783312033846	0.0364082799096361	0.510353468856638	up
MIR298	4.41065	3.84291082103846	-0.56774	0.0364338041191816	0.510353468856638	down
GNLY	3.14334	4.07497033730769	0.931628304807691	0.0364579327449479	0.510353468856638	up
IVL	5.43721	6.88284052657692	1.44563420132692	0.0364654213107305	0.510353468856638	up
SLC52A2	3.90284	3.22915904192308	-0.67368	0.0365083948005304	0.510670568562122	down
CLNK	1.66016	2.16328067934615	0.503125675096153	0.0365337145891992	0.51074051719361	up
KIAA1671	4.60229	3.86364661980769	-0.73864	0.0366406883855184	0.51094441326264	down
E2F3	3.20582	3.93752664226923	0.731709193519229	0.0366547654526341	0.51094441326264	up
LOC100133032	2.08453	2.64067152653846	0.556137078538459	0.0366743885569315	0.51094441326264	up
EIF3CL	7.38676	6.35886682619231	-1.0279	0.0367168874591047	0.51094441326264	down
CRYBG3	5.23498	4.21760733792308	-1.01737	0.036722576313248	0.51094441326264	down
NDC80	2.45179	3.25753865353846	0.805750215288459	0.0367402881883613	0.51094441326264	up
SDPR	3.43602	2.85424022319231	-0.581784	0.0367961966172931	0.51094441326264	down
RGS1	3.07328	4.54613894315385	1.47285513040384	0.0368349601318707	0.51094441326264	up
CHODL-AS1	2.88414	2.31906027065385	-0.565084	0.0368414152329409	0.51094441326264	down
VPS13D	5.81504	4.91274008888462	-0.902301	0.0368444816966873	0.51094441326264	down
FLVCR1-AS1	2.1552	2.73289425019231	0.577694121692307	0.0368532074015423	0.51094441326264	up
NT5C3	4.15362	5.27455740692308	1.12093771117307	0.0369028290501964	0.511151588428808	up
LOC285740	2.07796	2.92003415696154	0.842072674211536	0.0369291567706364	0.511151588428808	up
MPZL2	2.93315	3.78402714111538	0.850880585615383	0.0369866639729045	0.511665814872278	up
LOC151657	3.51629	4.17581797023077	0.659532118230764	0.0370141738998512	0.511764727803444	up
HLA-DQB2	4.75993395778125	4.21228620095192	-0.547648	0.0370683862854445	0.511951916675299	down
ERBB4	2.8928	2.33568598430769	-0.557111	0.0370684471812956	0.511951916675299	down
LOC154092	1.84264	2.36988108503846	0.527236283788458	0.0372177444284387	0.513339412676386	up
FGD5	3.6532	3.14752706492308	-0.505672	0.0372472064929206	0.513339412676386	down
SH3RF1	4.11362	3.55273	-0.560892	0.0372506002833278	0.513339412676386	down
TPTE2	1.09869	1.97339271115385	0.874706018903846	0.0373324324277657	0.513470737662369	up
MRPL24	3.4268	4.00760113311539	0.58080051661538	0.0373481845410278	0.513470737662369	up
C17orf69	3.64491	3.01944728061538	-0.625464	0.0373622684271353	0.513470737662369	down
STXBP6	4.41278	3.89085	-0.521929	0.0375131182013164	0.514384056703647	down
HOOK1	4.44126	3.60433693123077	-0.836918	0.0375233240997441	0.514384056703647	down
ZNF815P	3.12182	3.65600075623077	0.534183007480767	0.0375276664913382	0.514384056703647	up
SCARNA22	3.87439	5.47694444496154	1.60255065271153	0.0375406711552794	0.514384056703647	up
SCN9A	4.17283	3.52325339507692	-0.64958	0.0375702887650485	0.514384056703647	down
MIR4653	4.26364	3.15002259984615	-1.11361	0.0376002066741094	0.514384056703647	down
MIR2113	4.75649	4.14456	-0.611934	0.0376041621278975	0.514384056703647	down
CARD11	3.06004	3.83124558515385	0.771205159903843	0.037612901663801	0.514384056703647	up
EIF3C	7.44754	6.37451552403846	-1.07302	0.0376939860493265	0.515212633679103	down
NCKIPSD	3.59625	3.06811458811538	-0.528134	0.0377940743599079	0.516299920168829	down
CST6	8.91506	8.24299832746154	-0.67206	0.0378230868297307	0.51641559508534	down
FAM107B	3.53794	4.24759130157692	0.70965557657692	0.037941559254812	0.517611633956307	up
MITF	4.59178	3.97683191696154	-0.614951	0.037951871474438	0.517611633956307	down
MAGI1	4.59668	4.05212642484615	-0.544552	0.0379968767110212	0.517815587530888	down
ADAM28	3.39618	4.35247979919231	0.956303783942303	0.0380587078836385	0.517815587530888	up
TBX21	2.71023	3.23238056538462	0.522154311634615	0.0380698283639832	0.517815587530888	up
PDGFRA	5.36792	4.41312258603846	-0.954796	0.0382143909810742	0.5187590842639	down
TMEM106B	5.92637	4.97171255496154	-0.954658	0.0382355295238802	0.5187590842639	down
IL7R	4.90655	6.44524444096154	1.53869855271154	0.038238497872505	0.5187590842639	up
TRDJ1	4.59967	5.50392571207692	0.90425507732692	0.0382632486405964	0.5187590842639	up
KIAA0355	4.81556	4.24817854861538	-0.567378	0.0382727223065686	0.5187590842639	down
PLXNA1	4.11426	3.52241122588462	-0.59185	0.0382757722604963	0.5187590842639	down
MEIS1-AS2	3.22228	2.60093253669231	-0.621349	0.0382836609368847	0.5187590842639	down
RETSAT	4.63107	3.93561223542308	-0.69546	0.038325731058102	0.519049340450675	down
LOC100288712	2.97119	2.42075553092308	-0.550439	0.0384013418034424	0.519781056835197	down
OMD	6.47807	5.41401798161538	-1.06405	0.0384446761932341	0.519781056835197	down
MAP3K6	4.72653	4.21703700853846	-0.509493	0.0384611360212129	0.519781056835197	down
PLAG1	2.12272	2.63908237180769	0.516366772807689	0.0384777528669372	0.519781056835197	up
BAG4	4.87055	4.28497882065385	-0.585569	0.0384831535156868	0.519781056835197	down
HBEGF	2.34922	2.96883755215385	0.619621497403844	0.0385369669408854	0.52016768525676	up
SPI1	4.67061	5.22443890688462	0.553827296384611	0.0385531666786022	0.52016768525676	up
CYB5R1	4.7777	4.14463149784615	-0.633071	0.0386906755692746	0.521698614659102	down
HENMT1	2.15538	2.73880211230769	0.583420671557689	0.0387342778148968	0.521698614659102	up
DUSP4	2.4914	3.02014340784615	0.528747222846152	0.0387458050536899	0.521698614659102	up
KIF27	4.83773	4.02899334834616	-0.808734	0.0387666110427505	0.521698614659102	down
PMP2	3.39272	2.71005979373077	-0.682665	0.0387704094598665	0.521698614659102	down
AP1S2	4.30135	4.83934821069231	0.537996257692303	0.0388072042597897	0.521852746574056	up
GPNMB	7.08972	6.24230390934615	-0.847412	0.0388999908202331	0.522602976620726	down
SEMA6C	3.43686	2.77648968046154	-0.660373	0.0390357900509054	0.523587843500298	down
NR5A2	3.64366	3.12820086423077	-0.515462	0.0390813414102667	0.523641256439884	down
LOC100507624	4.69963	3.95249747869231	-0.747128	0.0390814368666941	0.523641256439884	down
HBB	2.76326	2.04802633169231	-0.715236	0.0391312311685466	0.523834785586299	down
SRGAP2-IT1	3.19043	3.98929790184615	0.798863510096152	0.0391578138635145	0.523834785586299	up
RHOJ	4.71736	3.74927485080769	-0.968082	0.0391584007843991	0.523834785586299	down
PLA2G12A	4.19574	3.55724297784615	-0.638498	0.0393348299243477	0.525356155673966	down
EFNA4	2.61301	2.03674291492308	-0.576264	0.0393679501798964	0.525519275476302	down
LOC100506982	2.97444	3.49443492292308	0.519998028423076	0.039435840975923	0.526143477106474	up
GRIK1	2.6559	3.27175474142308	0.615851029423074	0.0394590085633032	0.526143477106474	up
CSNK2B	5.86269	5.28916826986154	-0.573522	0.0394775062787559	0.526143477106474	down
RN5S80	0.739581	1.30974	0.570158436499999	0.039526479572595	0.526303995060329	up
ANKK1	2.29308	3.00501370184615	0.711936421846151	0.039544376165192	0.526303995060329	up
RTF1	5.56957	4.70735064992308	-0.862217	0.03957174166879	0.526303995060329	down
SKA3	3.36272	4.14920805546154	0.786491247461536	0.0395765376431501	0.526303995060329	up
LOC100289627	7.50889	6.30356102396154	-1.20533	0.0396155652417229	0.526303995060329	down
MCTS1	3.55311	3.01113906373077	-0.541972	0.0396870730283187	0.526303995060329	down
ALAD	3.03257	2.48559593015385	-0.546974	0.0396884548179377	0.526303995060329	down
FNDC9	1.88195	2.42097	0.539022	0.0396917132429969	0.526303995060329	up
SNORD12	2.75273	4.19512305538462	1.44239743613461	0.0397451422537167	0.526303995060329	up
TPTEP1	4.50306	3.77171339284615	-0.731344	0.0397487774053471	0.526303995060329	down
SLC35A5	3.4696	4.05866282207692	0.589065848076917	0.0397617475580667	0.526303995060329	up
VCPIP1	3.90604	4.62656169823077	0.720523658480766	0.0398505691623262	0.527152957944963	up
FAM91A2	3.88651	4.69062017280769	0.804108685932687	0.0398888019578023	0.527152957944963	up
RPL21	10.809	9.48645	-1.32253	0.0399099101111922	0.527154755940581	down
ST8SIA4	3.71169	4.74836916165385	1.03667580765384	0.0400492145474397	0.528003067495859	up
CASC1	2.54733	1.95213771538462	-0.595192	0.0400696579806971	0.528003067495859	down
MIR548AM	0.749309	1.35429510665385	0.604985954903845	0.0400702554840439	0.528003067495859	up
SNORA75	7.34785	9.03996816615384	1.69212178465384	0.0400791634620504	0.528003067495859	up
GLDN	4.43601	3.76792494592308	-0.668082	0.0401270516613957	0.528357030152353	down
SNORA70E	2.74051	1.81432443288462	-0.926184	0.0402357366888166	0.529233635484089	down
SYNPO2L	1.35585	2.12247954580769	0.766624629807691	0.0402708745302243	0.529418777296923	up
DOK6	2.36245	3.09348	0.731024367999998	0.0402924777955285	0.529425887019553	up
ARHGAP25	2.89961	3.96013122573077	1.06052155723077	0.0403276581890359	0.52953299331612	up
HOXC11	3.26701	2.64547702919231	-0.62153	0.040370282274831	0.52953299331612	down
ZNF554	3.94773	3.34891221107692	-0.598813	0.0403822654918067	0.52953299331612	down
SH3RF2	6.16683	5.31745997546154	-0.849375	0.0403848960927356	0.52953299331612	down
GMPR	2.77232	3.76887521569231	0.996557511192306	0.0404299529743196	0.529847392055526	up
TRAJ61	0.92591	1.70977922723077	0.783869277980769	0.0404601169627082	0.529966388730919	up
CKS2	3.51342	4.83349766076923	1.32007419301923	0.040568295507685	0.530888481941018	up
VSIG1	1.94341	2.62317505465385	0.679760383153843	0.0405903056082535	0.530888481941018	up
PSMA4	5.02201	5.75266099626923	0.730648631019226	0.0405938758072341	0.530888481941018	up
TRAJ41	3.19705	4.24688667115385	1.04983478940384	0.0406350477907621	0.531150577882785	up
FOSB	5.32407	4.18751285786539	-1.13656	0.0409819102893538	0.534349934679765	down
C9orf106	3.88752	3.25235949061538	-0.635165	0.0409848892891467	0.534349934679765	down
CCND1	5.62289	4.96512166411538	-0.657771	0.0410157203224142	0.534349934679765	down
SNURFL	3.40879	2.57445045084615	-0.834338	0.0410357916476153	0.534349934679765	down
LOC644172	3.33836	2.69630028088461	-0.642056	0.0410491380353171	0.534349934679765	down
GREB1	2.69957	2.15491	-0.544666	0.04104987762041	0.534349934679765	down
PTPN6	3.64572	4.39678479596154	0.751065728711534	0.0410859504472835	0.53454267621269	up
SLFN11	3.03292	3.72841281176923	0.695492647019228	0.0411466087375831	0.535020101303878	up
MIR4711	2.75371	2.08730777096154	-0.666407	0.0411882020962223	0.535020101303878	down
VRK1	2.82147	3.38844809876923	0.566974274519227	0.0412174948991951	0.535020101303878	up
PKP1	7.26627	6.32194286188461	-0.944331	0.0412202887862564	0.535020101303878	down
DNASE1	2.02495	2.60043750115385	0.575483522153844	0.0412294381796868	0.535020101303878	up
RBFOX2	4.77073	4.00516	-0.765577	0.0413140411239579	0.535020101303878	down
ATP1B2	4.89964	4.22981657026923	-0.669828	0.041314727477107	0.535020101303878	down
MYBL1	2.61442	3.61317160457692	0.998746843326922	0.0413262382737792	0.535020101303878	up
LINC00426	2.50785	3.06756824138462	0.559715865884611	0.0413354963690377	0.535020101303878	up
LNX2	4.85316	4.25233232557692	-0.600824	0.0413656091482065	0.535134303422192	down
LOC100507111	2.33368	2.87520380411538	0.541524308365383	0.0414601842885863	0.535957351529439	up
SNORD96B	1.75133	2.69734363969231	0.946013579192306	0.0414758583369913	0.535957351529439	up
LMBRD1	6.09566	5.06626373046154	-1.02939	0.0415145195507566	0.535957351529439	down
TRIM47	5.24477	4.61350555319231	-0.631264	0.0416246963772818	0.536665766149684	down
BCL2A1	2.78892	3.80101093819231	1.0120919846923	0.0416472650567323	0.536665766149684	up
MS4A4A	2.04746	3.01810655773077	0.970651000480768	0.041714771012291	0.536665766149684	up
GPRC5C	2.99405	2.47098458976923	-0.523065	0.0417326205105399	0.536665766149684	down
PINK1	4.68032	4.06491391930769	-0.615408	0.0417558851160782	0.536665766149684	down
ASH1L	5.06811	4.30973732476923	-0.758371	0.0417784255086972	0.536665766149684	down
RPIA	3.39145	3.95903174119231	0.567585844942305	0.0417879033125408	0.536665766149684	up
LOC100130899	4.79632	4.01930952365385	-0.777013	0.0418084011161212	0.536665766149684	down
CCL18	2.76158	3.36182722523077	0.600244461230767	0.0418088333778292	0.536665766149684	up
FLJ39639	3.92942	3.29891326930769	-0.630505	0.0418389447729957	0.536665766149684	down
MYO9A	5.39785	4.57084386103846	-0.827002	0.0419009070089201	0.536665766149684	down
HOXA2	3.45596	2.88463267961538	-0.571323	0.0419011690446672	0.536665766149684	down
CACNB2	3.23492	2.59619623469231	-0.638728	0.0419099898690626	0.536665766149684	down
LOC100506045	2.79589	4.29585703246154	1.49996468371153	0.041935361342668	0.536704298731824	up
ZNF521	5.33556	4.59018230746154	-0.745379	0.0420197609746178	0.537072803214036	down
EMD	4.30857	3.65340798484615	-0.655164	0.0420282544526579	0.537072803214036	down
MSMP	4.01095	4.64066	0.629711962999995	0.0420506292329942	0.537085679065316	up
SLC26A10	2.82582	2.29003707911539	-0.535779	0.0422085635154774	0.537874861936938	down
DYNC2LI1	4.58415	3.78268336334615	-0.801465	0.0422280209702913	0.537874861936938	down
TNFSF13B	4.40393	5.34925154207692	0.945318244576921	0.0422398468206584	0.537874861936938	up
TMEM63B	4.4979	3.77654506353846	-0.721358	0.042260693892428	0.537874861936938	down
SLC18A2	3.47712	2.86595610996154	-0.611163	0.0422622076832214	0.537874861936938	down
TRAJ59	1.07028	1.85213734311538	0.781859915365383	0.0423131272359082	0.538115192276632	up
ANAPC16	5.17131	4.20065921196154	-0.970648	0.0423377931489445	0.538115192276632	down
SPRR2G	7.10552	8.68455104507692	1.57903103357691	0.0423453154966255	0.538115192276632	up
GCFC2	5.58604	4.79637698153846	-0.789661	0.0424531222926773	0.539212572990771	down
PRG2	3.54029	2.76776274132692	-0.772524	0.0425019236195371	0.539364059600822	down
GPR56	5.30443	4.50195238311539	-0.802481	0.0425725410128145	0.539364059600822	down
MIR92A2	0.626827	1.26229577146154	0.635468872461538	0.0426001931207439	0.539364059600822	up
SLCO5A1	1.91933	2.50028249738462	0.580947557134615	0.042609940122376	0.539364059600822	up
IGFLR1	4.05183	4.64532095915385	0.593488009403842	0.0426144011891364	0.539364059600822	up
ETV5	3.59446	3.03479298738461	-0.559672	0.0426152539134004	0.539364059600822	down
FLJ16126	2.57396	2.01251158588462	-0.561446	0.0426380207911289	0.539380619328543	down
C1orf68	11.3342	10.0019454066154	-1.33228	0.04267504070722	0.539577375863522	down
CD8A	3.39525	3.95560666761538	0.560353870115381	0.0427493889064762	0.540245670966911	up
A2MP1	2.40254	2.92688138744231	0.524339492567306	0.0427867977601284	0.540446707788235	up
FAM106CP	7.69943	5.86852315976923	-1.8309	0.0428191029326819	0.540583109651377	down
ARMCX6	5.23394	4.53236787811538	-0.70157	0.0429280492333048	0.54121244759266	down
RP2	2.49226	3.21039240434615	0.718130093096151	0.0429315618600369	0.54121244759266	up
RAPGEF4	4.1901	3.61107335580769	-0.579031	0.0429550776952322	0.54121244759266	down
TRAJ16	1.37514	2.63797494507692	1.26283323307692	0.0430686693180722	0.541396630378771	up
FAM66B	3.55902	2.88399	-0.675025	0.0430741716961587	0.541396630378771	down
BBOX1	4.54987	3.74133301261538	-0.808534	0.0430939242581962	0.541396630378771	down
MAOA	4.48096	3.79340532603846	-0.687557	0.043108919746802	0.541396630378771	down
KIAA1614	3.83453	3.16949	-0.665034	0.0431095954386315	0.541396630378771	down
ZNF140	3.62369	3.08140143384615	-0.542284	0.0431353876555819	0.541396630378771	down
SNORD116-11	0.999534	1.96797922123077	0.968445368730768	0.0431420055159404	0.541396630378771	up
FBXO18	4.55657	3.84542705134615	-0.711147	0.0432531060754125	0.541902198620945	down
IGKV1-6	2.56259	4.45256	1.88997	0.0432568703395373	0.541902198620945	up
SUPT3H	2.41364	3.03513320803846	0.621488261288459	0.0432688482622735	0.541902198620945	up
HBA1	10.2422	8.76639031107692	-1.47581	0.0432945310447648	0.541902198620945	down
GIMAP5	4.58895	5.38812	0.799174036249993	0.0433258231408597	0.541902198620945	up
TMEM198B	4.33736	3.7264	-0.610965	0.0433281079253995	0.541902198620945	down
DPEP2	2.4487	2.98873508057692	0.540038456076922	0.0433332041386099	0.541902198620945	up
KLRC3	2.09481	3.57006091434615	1.47524838609615	0.0433687555914287	0.541907096641773	up
PNRC1	6.31846	5.54582254384615	-0.772636	0.0434777628506162	0.541907096641773	down
HDAC5	3.86681	3.20303301515385	-0.663774	0.0435109215345683	0.541907096641773	down
UPF3A	6.52489	5.80699670542308	-0.717896	0.0435227057056865	0.541907096641773	down
C17orf97	6.21921	5.21324705596154	-1.00597	0.0435341012645762	0.541907096641773	down
OVCH2	2.60992	2.02126642746154	-0.588654	0.043584955235199	0.541907096641773	down
RN5S121	0.797162	1.39621818123077	0.599055961480768	0.0435883672780527	0.541907096641773	up
LOC100505812	2.61163	3.75545425346154	1.14382547821154	0.0436072888564607	0.541907096641773	up
S100A3	2.62391	3.46689962623077	0.842985349230766	0.0436129942219606	0.541907096641773	up
LINC00571	2.05609	1.52990725138462	-0.526182	0.0436396538074822	0.541907096641773	down
MIR383	3.76788	3.15331501226923	-0.614565	0.0436638490506367	0.541907096641773	down
TRDV1	1.38644	2.53806457057692	1.15162779282692	0.0436709987341168	0.541907096641773	up
HDC	3.26786	2.62305833157692	-0.644801	0.0436805331428699	0.541907096641773	down
PTPN3	6.31496	5.46999739596154	-0.844961	0.043707608540254	0.541907096641773	down
LOC100128281	4.4704	3.60586064284615	-0.864535	0.0437343779452177	0.541907096641773	down
KCNK2	4.38122	3.83842132292308	-0.542801	0.0437390463307239	0.541907096641773	down
FADS2	4.64823	3.97870556034615	-0.669524	0.0437764710800848	0.542051909886212	down
DDRGK1	5.82544	5.32396199307692	-0.501478	0.043824637424156	0.542381135545833	down
FPR2	2.33327	3.02143300584615	0.688163225846151	0.0439173528103693	0.543112395733111	up
NABP1	4.35551	5.12320534292308	0.767690387173074	0.0439269374811193	0.543112395733111	up
SNORD63	8.41684	9.90447737915384	1.48764068940383	0.0440286228378101	0.544032244265345	up
CENPV	4.62164	4.05076620653846	-0.570877	0.0440464446459499	0.544032244265345	down
LOC100652999	5.73675	4.88888398280769	-0.847867	0.0440774317995254	0.544032244265345	down
SLIT2	4.75643	3.95154908826923	-0.804885	0.044132208475697	0.544229988881091	down
ENPEP	2.01385	2.57263841834615	0.558786865846151	0.0441519048985781	0.544229988881091	up
PLA2R1	5.77567	4.62802	-1.14765	0.0442055820626302	0.544229988881091	down
LIG3	4.47127	3.87037143576923	-0.600902	0.0442117598541687	0.544229988881091	down
PLXNB1	4.06685	3.56234879265385	-0.504498	0.0442483748215361	0.544229988881091	down
GIMAP4	3.77174	4.91575018407692	1.14401317182692	0.044249956255279	0.544229988881091	up
CSRP2BP	4.59655	4.08633937153846	-0.510207	0.0442684168607046	0.544229988881091	down
MIR4768	1.00109	1.61373218769231	0.612638479192307	0.0442875279078461	0.544229988881091	up
FLJ27354	3.8431	3.28765	-0.555459	0.0443532224068991	0.544229988881091	down
PSMB9	3.9915730634375	4.87348202144231	0.881908958004802	0.0443535367251219	0.544229988881091	up
TXLNG2P	3.58936	2.23443	-1.35493	0.0443659635725729	0.544229988881091	down
ATF3	5.17923	4.45572432946154	-0.723509	0.0443804169958826	0.544229988881091	down
IL23A	2.72381	3.24405806096154	0.520244593461538	0.0443854024986567	0.544229988881091	up
ZNF711	3.53919	2.99810042934615	-0.541094	0.044611640135476	0.545652705743117	down
RNF126P1	3.79712	3.01847846846154	-0.778641	0.0446441464170813	0.545652705743117	down
RN5S474	3.64275	4.44074996842308	0.797998691923071	0.0446452254646506	0.545652705743117	up
OGN	5.77429	4.75035682157692	-1.02393	0.0446611370301182	0.545652705743117	down
GSTA1	3.88022	3.13616137992308	-0.744063	0.0446789068266158	0.545652705743117	down
AP1M2	4.17245	3.57941252780769	-0.593036	0.044704597957633	0.545652705743117	down
DEFB109P1B	5.26926	4.3644	-0.904858	0.0447106987899451	0.545652705743117	down
CLEC11A	4.193	3.67212694438462	-0.520872	0.0447185142357901	0.545652705743117	down
IGKV1D-16	4.17291	5.30269	1.12977498249999	0.0448361158733155	0.546822226390906	up
LRRC41	4.84048	4.31177185811538	-0.528708	0.044891903664052	0.547237095295641	down
CD52	6.0771	7.04710777169231	0.970007267442301	0.0449626021588532	0.547779082776003	up
FAM177B	2.94795	3.69642174265385	0.748468074903843	0.0449980968578419	0.547779082776003	up
AGAP1	3.62282	3.11836000353846	-0.504457	0.0450079868579363	0.547779082776003	down
OXER1	4.44535	3.93753973630769	-0.507814	0.0450235353682058	0.547779082776003	down
EVPL	5.33905	4.82493154576923	-0.51412	0.0450584438325636	0.547938579668756	down
FLJ44342	5.2259	4.19279398826923	-1.03311	0.0451082252588697	0.548166271963485	down
ZFP3	4.94142	4.06616257419231	-0.875262	0.0451270290922712	0.548166271963485	down
C12orf56	2.45132	3.16613265192308	0.714816029673075	0.0451702854938101	0.548166271963485	up
LOC284513	4.0927	3.53428784653846	-0.558409	0.0451883763824264	0.548166271963485	down
SERTM1	3.55847	3.00517677611538	-0.553296	0.0451888169143412	0.548166271963485	down
SLC16A12	2.86006	2.33229183042308	-0.527766	0.045259808710111	0.548166271963485	down
LOC100507307	4.33758	5.71254241523077	1.37496088598076	0.045279005550921	0.548166271963485	up
HCN3	3.50031	2.86571254073077	-0.634596	0.0452920094385623	0.548166271963485	down
MIR548X2	3.85492	2.79729	-1.05762	0.0453137250802183	0.548166271963485	down
NFIB	7.79	6.33641721080769	-1.45358	0.045321989215047	0.548166271963485	down
TMCO4	2.00306	2.66336	0.660291339499999	0.0453273134190035	0.548166271963485	up
KDSR	5.39858	4.38730120146154	-1.01128	0.0453388637576418	0.548166271963485	down
MXI1	4.38303	3.76476942773077	-0.618258	0.0454632429985848	0.548462544754162	down
RN5S233	3.79305	4.84348528334615	1.05043968584615	0.0454799612171473	0.548462544754162	up
SP100	4.41406	5.82114591246154	1.40708943221154	0.0454817325803201	0.548462544754162	up
GPR18	4.7211	5.81637828838461	1.09528199363461	0.04548503541327	0.548462544754162	up
[truncated: 122 more rows]

## Sheet: Supplementary Table S3
Supplementary Table S3 The genes of the MEblue module in WGCNA.
Gene Name	MM	GS
TRAJ34	0.673991	0.400472
TRAJ12	0.679136	0.531259
TRAJ47	0.68512	0.378573
GPR174	0.903261	0.608863
TRAJ19	0.700033	0.599125
TRAJ38	0.634971	0.355625
TRAJ6	0.684682	0.421602
TRAJ14	0.620147	0.368735
TRAJ5	0.682425	0.296785
TRAJ35	0.719379	0.378511
TRAJ22	0.7795	0.579969
TRAJ7	0.654249	0.425988
TRAJ36	0.777975	0.541104
IL7R	0.912779	0.604718
TRAJ20	0.711768	0.549785
ADAMDEC1	0.813178	0.703845
TRAJ42	0.723236	0.509744
RSAD2	0.855519	0.633345
GBP5	0.950528	0.705425
CXCL11	0.906914	0.768587
TRAJ23	0.821702	0.445249
FCER1G	0.872877	0.487838
MX2	0.895162	0.633526
IFIH1	0.904202	0.688909
TRAJ17	0.749644	0.457341
IFIT2	0.854495	0.614203
TRAJ33	0.671729	0.45183
CXCL10	0.874209	0.80118
IFIT1	0.840893	0.674506
GBP4	0.878556	0.59242
CD69	0.886867	0.614918
CXCR2P1	0.841494	0.656773
TRAJ21	0.803121	0.586116
SAMD9	0.898899	0.677812
CCR1	0.884981	0.643729
FPR3	0.903844	0.634904
GZMA	0.877437	0.703619
OAS3	0.8606	0.730521
GBP1	0.9169	0.68428
SLAMF6	0.876629	0.535316
GZMK	0.864338	0.513275
SLFN12L	0.910807	0.595064
TRAJ46	0.675726	0.390248
CCL5	0.898724	0.63986
SAMD9L	0.928219	0.705775
MS4A1	0.659908	0.444171
RNASE6	0.818851	0.495701
CXCR4	0.860089	0.552323
STAP1	0.859607	0.580157
CD48	0.88761	0.613877
TRDC	0.864861	0.469256
PTPN22	0.902811	0.581785
C1QA	0.809322	0.677633
PYHIN1	0.901764	0.67737
CMPK2	0.871261	0.644099
TRAJ18	0.707743	0.373767
KLRC4.KLRK1	0.797908	0.534187
CD38	0.89244	0.595263
LILRB1	0.849717	0.623845
CD2	0.933339	0.673073
ITGA4	0.952439	0.68399
CKS2	0.689289	0.470526
MNDA	0.886773	0.533585
CD96	0.909282	0.621591
CXCL9	0.844262	0.802362
SNORD116.1	0.639049	0.438441
IGJ	0.651027	0.467093
CYBB	0.947484	0.656257
CCR4	0.750371	0.443919
TAGAP	0.845977	0.38674
HERC5	0.863138	0.682143
TRAJ39	0.61086	0.3909
PTPRC	0.946418	0.661376
CD3D	0.898329	0.63237
TLR7	0.874217	0.648579
HERC6	0.863674	0.672864
SLAMF7	0.903	0.595402
HIST1H4L	0.605855	0.369996
SP140	0.95495	0.646437
RGS1	0.798013	0.583625
SELL	0.908396	0.667122
USP18	0.791012	0.706081
CD226	0.828892	0.504226
IFI6	0.809749	0.735898
CLEC7A	0.850364	0.558689
TRAT1	0.848958	0.500979
TRGC2	0.618781	0.480752
GPR183	0.86184	0.494262
TRAJ28	0.620265	0.458075
TNFSF10	0.855206	0.545932
PLEK	0.920062	0.63229
BST2	0.815135	0.708357
CD274	0.839366	0.481407
OAS1	0.860792	0.74
CLEC2D	0.852253	0.386521
OAS2	0.881315	0.746168
IFIT5	0.792339	0.444602
TRANK1	0.933698	0.604771
TLR3	0.711229	0.449716
CCL2	0.745071	0.326013
STAT4	0.887439	0.473079
LYZ	0.81741	0.58163
CD180	0.794131	0.551041
MB21D1	0.848408	0.504236
OR52N4	0.695628	0.466505
CD163	0.796483	0.539885
LGMN	0.809713	0.452657
CTSS	0.937183	0.604583
OASL	0.827743	0.63014
SP110	0.928441	0.63211
HESX1	0.828878	0.509897
LYN	0.924731	0.580966
IFIT3	0.835952	0.695019
TRAJ43	0.622624	0.407758
KLRC3	0.772738	0.456002
P2RY10	0.866607	0.583859
GPR171	0.835198	0.564643
CLEC4C	0.780994	0.44961
AIM2	0.907257	0.664185
TRAJ27	0.655822	0.361339
SRGN	0.905866	0.588467
GIMAP4	0.902657	0.524649
IRF8	0.922284	0.64971
SMCHD1	0.858541	0.40708
GVINP1	0.885349	0.635246
TRBC2	0.817472	0.46551
SIRPG	0.650113	0.424687
GPR65	0.924675	0.659005
LAPTM5	0.84363	0.471018
IFI30	0.883274	0.538088
APOL1	0.699195	0.646279
DDX60L	0.888613	0.683725
BIRC3	0.918614	0.669093
SIGLEC14	0.742078	0.505796
PLA2G7	0.890594	0.592433
CCL8	0.79024	0.554083
FPR1	0.681038	0.466272
RTP4	0.804889	0.541387
FAM65B	0.862731	0.459685
DOCK2	0.933076	0.605095
TNFSF13B	0.872565	0.600622
C3AR1	0.83835	0.530227
WARS	0.905665	0.57641
KLRF1	0.747116	0.313362
SP100	0.877462	0.553497
FYB	0.934772	0.685914
PPM1K	0.853423	0.57151
PARP12	0.892545	0.549287
GZMB	0.796066	0.713067
PARP15	0.871304	0.635626
CD3E	0.845653	0.48159
IFITM1	0.860126	0.580397
ST8SIA4	0.859301	0.585369
SERPINB9	0.828017	0.45602
HIST1H2AK	0.608067	0.407004
HCLS1	0.908824	0.668272
MIR320C1	0.609095	0.434441
BIN2	0.891045	0.605108
TFEC	0.912875	0.672571
CLEC2A	0.643809	0.79088
CD68	0.871446	0.559132
VCAM1	0.893322	0.570194
ZNFX1	0.856167	0.525933
THEMIS	0.809879	0.595717
GBP1P1	0.757698	0.47052
PCED1B.AS1	0.765295	0.482934
C1orf162	0.859174	0.604504
IFITM3	0.687257	0.33763
CCL19	0.684061	0.496528
CD3G	0.862999	0.586709
TRAV13.1	0.696191	0.510484
NKG7	0.873644	0.64887
TLR2	0.714317	0.449238
PARP14	0.895487	0.7123
CFB	0.850828	0.640558
DOCK10	0.894139	0.519046
TRAJ16	0.65252	0.401391
CD86	0.857637	0.512012
IGSF6	0.900615	0.563018
DDX58	0.864258	0.701113
EPSTI1	0.893652	0.798376
GMFG	0.828082	0.411184
IFI44L	0.84089	0.792887
MX1	0.867009	0.772032
CYTIP	0.849882	0.54938
TRBJ2.7	0.613394	0.414442
GBP2	0.799454	0.366892
MLKL	0.882351	0.566193
GLIPR2	0.791874	0.325897
GIMAP2	0.852052	0.631318
PARP8	0.861876	0.480257
PARP11	0.850515	0.560041
SLC20A1	0.763942	0.373554
SLFN5	0.848098	0.485567
ANKRD44	0.852239	0.388742
APOBEC3D	0.697578	0.515098
MS4A7	0.780976	0.590704
CXorf21	0.917264	0.601416
LAP3	0.901086	0.576206
IKZF3	0.846153	0.590378
NMI	0.892592	0.58258
TRAC	0.726985	0.645258
KLHDC7B	0.736047	0.563572
APBB1IP	0.874414	0.610317
GIMAP7	0.849084	0.448406
MGAT4A	0.767568	0.339292
PILRA	0.808861	0.47901
IKZF1	0.894893	0.536793
IRF1	0.848678	0.54383
DOCK11	0.795054	0.320073
DMXL2	0.86227	0.490626
MS4A4A	0.635737	0.54927
TYROBP	0.902117	0.572735
CD52	0.85253	0.610258
TDRD7	0.771312	0.314617
MS4A6A	0.843746	0.568767
CD83	0.76481	0.456819
XAF1	0.84296	0.798465
STARD4	0.756846	0.509873
FMNL1	0.843843	0.455337
INPP5D	0.864252	0.575315
IFI27	0.817099	0.727277
PDE3B	0.827438	0.483062
DTX3L	0.905521	0.689999
CD53	0.93545	0.676825
APOBEC3F	0.656495	0.414535
GBP3	0.792001	0.59661
AOAH	0.894484	0.616389
GAPT	0.690506	0.468684
BTLA	0.751831	0.57873
IFNG	0.715335	0.570398
EVI2B	0.842101	0.534493
PAG1	0.78603	0.384654
CDC42SE2	0.787458	0.327124
DOCK8	0.942951	0.55045
CAMK4	0.840764	0.526105
TRAJ8	0.614535	0.486516
XCL2	0.682032	0.458304
SEL1L3	0.794601	0.480511
CCR2	0.75375	0.592712
FAIM3	0.809094	0.504306
PARP9	0.911127	0.696176
MME	0.648901	0.467494
NT5E	0.771023	0.462759
PLSCR1	0.832555	0.540227
FCHSD2	0.847436	0.420714
C1QC	0.806247	0.644466
UBD	0.836992	0.633263
ARHGAP25	0.892311	0.506335
IL10RA	0.890007	0.475289
ITK	0.832154	0.488214
RNF213	0.914064	0.588402
ITGAX	0.657537	0.483687
APOL6	0.836503	0.598091
KLRC1	0.76391	0.47097
DDX60	0.864286	0.61388
DYNLT1	0.752682	0.287052
MIR3918	0.692605	0.269812
NR4A3	0.60821	0.31939
PIK3AP1	0.90183	0.599142
NCKAP1L	0.900131	0.524722
TMEM156	0.763382	0.462231
TNFAIP3	0.791447	0.312839
GNLY	0.631904	0.451967
HELB	0.854465	0.610712
ALOX5AP	0.822196	0.442223
ACSL5	0.85421	0.534067
CTLA4	0.792591	0.576216
PDCD1LG2	0.821088	0.444953
STAT1	0.904028	0.794558
TRGV5	0.67435	0.326539
MYBL1	0.799429	0.473466
PNPT1	0.740824	0.343644
CXCL13	0.678979	0.503048
TRAJ30	0.70295	0.562083
LINC00161	0.704203	0.508427
FAM49A	0.770209	0.419072
LAMP3	0.884882	0.625604
ARHGAP15	0.872085	0.582961
PLAC8	0.76955	0.519893
PIK3CG	0.878942	0.566128
MMP9	0.725702	0.48988
KLF12	0.611166	0.209982
PDE7A	0.780229	0.427651
CD37	0.857564	0.574304
CASP1	0.873237	0.583961
TLR10	0.625856	0.447793
CTSC	0.835197	0.499666
ZBP1	0.798653	0.594336
SCIMP	0.743978	0.548871
PRKCQ	0.813728	0.471317
SAMHD1	0.90031	0.507153
SAT1	0.74991	0.341605
MCOLN2	0.876977	0.531936
LILRB2	0.724113	0.527916
RARRES3	0.804841	0.5688
STAT2	0.791781	0.560005
LMNB1	0.835648	0.46565
ZC3HAV1	0.848571	0.42654
SPINK1	0.646747	0.677977
TRIM21	0.794309	0.523575
LIPA	0.738875	0.507313
BCL2A1	0.673181	0.435645
LCP2	0.942524	0.631361
PSMB9	0.863083	0.552609
HCST	0.883261	0.619832
APOBEC3G	0.878202	0.666663
TNFSF8	0.784698	0.581878
LCP1	0.889536	0.518948
TRDJ3	0.618088	0.456257
ADAR	0.769664	0.440875
PTPRJ	0.831821	0.37077
LILRB4	0.732569	0.565916
EIF2AK2	0.860046	0.560532
UBE2L6	0.870756	0.595171
IFI16	0.876186	0.473081
IQGAP2	0.884482	0.471463
KLRD1	0.794852	0.413347
SKAP1	0.782816	0.478222
GIMAP8	0.795353	0.505326
SIGLEC1	0.66661	0.574887
RASGRP3	0.752476	0.436226
ITGAL	0.819392	0.529263
EAF2	0.689343	0.650915
CLEC4E	0.69551	0.483559
FOSL1	0.666233	0.439829
PATL2	0.632194	0.278088
PHF11	0.846371	0.405328
CNTRL	0.789979	0.348435
GPR18	0.707638	0.482799
TNFAIP8	0.802934	0.415422
BTN3A1	0.731962	0.499646
STK4	0.801018	0.292409
KIAA0226	0.701774	0.207259
LPXN	0.769135	0.336224
C2	0.831137	0.619387
IL2RG	0.921761	0.664911
HLA.DRA	0.809636	0.361941
SLC2A3	0.693492	0.357768
IFI44	0.835375	0.761056
CORO1A	0.700694	0.606622
C19orf66	0.687854	0.49783
LAIR1	0.641202	0.555801
BRCA2	0.803599	0.482535
TAP1	0.855805	0.461851
NDC80	0.755127	0.51707
CH25H	0.802612	0.534772
TRIM38	0.813914	0.480079
STK17B	0.825231	0.452252
RAC2	0.767531	0.571773
KMO	0.740246	0.545883
CD84	0.728988	0.265009
LGALS3BP	0.751764	0.58925
WIPF1	0.883719	0.523423
MPEG1	0.85769	0.515105
TIGIT	0.68562	0.414716
TRIM22	0.846645	0.780112
CHST11	0.821454	0.495692
ADAM19	0.789818	0.47067
EVI2A	0.788757	0.4689
CNDP2	0.765593	0.447938
CST7	0.762432	0.401604
CDC42SE1	0.700317	0.333534
PITPNC1	0.723484	0.311942
RUNX1.IT1	0.683013	0.617198
PTPRE	0.7624	0.361299
RTKN2	0.632729	0.420038
LOC285740	0.670558	0.401254
TLR4	0.715914	0.377278
SPOCK2	0.722555	0.604218
MIR196A2	0.618974	0.545832
ETS1	0.800369	0.346979
SNX10	0.824725	0.585798
RASSF2	0.71455	0.375436
TNNI2	0.66044	0.572029
LY86	0.747742	0.423452
CXCR3	0.771141	0.551924
FAM49B	0.864029	0.506116
SLFN12	0.782058	0.615324
TRBV3.1	0.611714	0.413549
FAS.AS1	0.739209	0.54086
LY96	0.753825	0.602685
IDO1	0.783888	0.497469
CD97	0.729551	0.258175
PLAUR	0.720227	0.378752
ZNF267	0.818623	0.40152
IFNAR2	0.692487	0.375911
KCNA3	0.752375	0.614962
KYNU	0.841735	0.590173
NUAK1	0.613208	0.61306
RAB39A	0.802026	0.519513
MKI67	0.690915	0.476017
SPN	0.814459	0.409184
AMICA1	0.685417	0.36166
FCRL3	0.636839	0.410165
QRSL1	0.673345	0.381417
ST6GAL1	0.642069	0.404362
NME8	0.61001	0.419245
CD80	0.767217	0.487486
C5orf56	0.774236	0.545092
CD40	0.671271	0.239115
GCNT4	0.673878	0.601576
TRAF3IP3	0.814683	0.620284
CDC14A	0.703468	0.308833
ZFAT.AS1	0.742258	0.386146
PTGER4	0.777163	0.414585
CSK	0.674691	0.539291
HSH2D	0.814903	0.384267
MSR1	0.741994	0.666173
SYT11	0.70542	0.472348
LOC374443	0.755536	0.472812
HAVCR2	0.807174	0.562729
ID4	0.635419	0.56695
NABP1	0.879055	0.591475
RUNX3	0.670364	0.395288
VAV1	0.790489	0.477007
PLEKHO1	0.860521	0.59322
C7orf49	0.814148	0.530563
CTSZ	0.721564	0.613168
CXorf65	0.663807	0.44352
ATP8B4	0.788499	0.511533
FLT3LG	0.652538	0.23996
RASA3	0.665203	0.218805
TRDV1	0.684202	0.388715
HLA.DPA1	0.789872	0.51156
CYSLTR1	0.795958	0.419114
GALM	0.661975	0.474776
DTHD1	0.79482	0.505573
SAMD3	0.758103	0.379601
CIITA	0.707845	0.339463
MYO1G	0.800599	0.542725
CYFIP2	0.783989	0.524853
RGL1	0.794505	0.455058
CARD11	0.689276	0.421091
SPI1	0.818742	0.603007
AREG	0.602187	0.501404
ICOS	0.757862	0.417088
GAB3	0.656807	0.339479
ARHGDIB	0.718849	0.365502
DRAM1	0.811623	0.504165
ARL4C	0.816798	0.621425
RNF19B	0.798997	0.330675
ZNF101	0.833909	0.568447
CARD16	0.66465	0.4968
TRIM5	0.778991	0.57565
RNF114	0.783404	0.391539
EOMES	0.76403	0.484612
SFMBT2	0.723347	0.335021
ST3GAL5	0.708165	0.312181
ISG20	0.827895	0.645116
HOXC8	0.626759	0.677709
HCK	0.73085	0.354862
IL12RB2	0.716947	0.381163
ZAP70	0.61065	0.47591
IL2RA	0.689027	0.497906
CCL4L2	0.623944	0.550711
SASH3	0.710284	0.601874
CMKLR1	0.735677	0.481844
HLA.DPB1	0.697233	0.316877
ISG15	0.787073	0.860596
ARRB2	0.813061	0.494273
ARRDC5	0.652203	0.344311
OGFR	0.618871	0.428216
SLFN13	0.78983	0.633814
MAP4K1	0.65279	0.356384
NLRC5	0.815159	0.545006
CSF2RA	0.715977	0.30214
WDFY4	0.795015	0.54974
SH2D1A	0.75343	0.489474
CD300A	0.601287	0.350752
PTPRCAP	0.829624	0.721522
LEF1	0.714491	0.409923
CMTM7	0.677587	0.470761
LAX1	0.686796	0.54117
RASAL3	0.745498	0.516729
UCP2	0.74972	0.492991
CCDC69	0.673394	0.409804
INPP4A	0.854765	0.436575
PIM2	0.694666	0.617777
WAS	0.810645	0.553801
LRP4	0.678101	0.763491
HLA.DMA	0.724562	0.224534
TLR1	0.780443	0.530979
C1QB	0.743578	0.817324
DENND2D	0.741235	0.377586
GCH1	0.823038	0.545027
CDC25B	0.688195	0.320788
LY9	0.716281	0.476676
DLEU2	0.639206	0.491448
COTL1	0.603763	0.499386
NUB1	0.821003	0.323845
ZNF831	0.671425	0.488148
PTPN6	0.837899	0.530265
IPCEF1	0.780234	0.367231
ODF3B	0.643915	0.702496
HOXA5	0.667037	0.570176
PCNX	0.694987	0.256141
RASSF4	0.636786	0.355895
CD74	0.741049	0.303058
PML	0.651449	0.367652
SELPLG	0.850274	0.597054
CD28	0.696888	0.530811
SECTM1	0.650499	0.341331
HLA.DMB	0.867359	0.440734
MCL1	0.772509	0.420168
ADCY7	0.622707	0.399272
CRTAM	0.613682	0.41025
RGS18	0.695218	0.47817
CELF2	0.685802	0.354613
CASP8	0.657653	0.255388
HOXA.AS3	0.713878	0.668027
TMSB10	0.832205	0.559119
SLC15A3	0.810259	0.680511
ESPN	0.6333	0.518033
SMAP2	0.814145	0.514613
IFNG.AS1	0.600816	0.522009
GPRIN3	0.758372	0.524773
CTSW	0.603098	0.275889
RPRML	0.629481	0.555356
PTGDR	0.739466	0.418789
NPL	0.753591	0.484081
IFI35	0.653222	0.434711
FAM26F	0.728658	0.434263
PRF1	0.761307	0.505456
DENND1C	0.689097	0.372522
PSMB8	0.706128	0.430933
P2RY13	0.675079	0.368059
HOXC10	0.621	0.611907
TRMT1L	0.723194	0.39839
SERPINA1	0.635564	0.421781
SH2D2A	0.76425	0.570267
KIAA0226L	0.690095	0.370459
TRAV6	0.626818	0.392264
C14orf132	0.639146	0.594862
MGC12916	0.708315	0.572617
PLCB2	0.790229	0.532044
ACAP1	0.737769	0.371765
SYTL3	0.700662	0.266328
MELK	0.618641	0.443255
PPP1R18	0.719928	0.321805
ATP10A	0.602529	0.223968
E2F3	0.656294	0.554479
WDFY1	0.73017	0.414506
ZNF273	0.668504	0.72139
MYO1F	0.829023	0.574519
ICAM1	0.650085	0.34053
TOX	0.602689	0.254393
LYAR	0.807322	0.541475
CLECL1	0.646794	0.414395
HOXC.AS3	0.605666	0.505158
MDFIC	0.62106	0.492686
CCND2	0.629898	0.295708
AIF1	0.854294	0.484761
SLAMF1	0.61028	0.446127
SLAMF8	0.781774	0.594459
IKBKE	0.611183	0.502163
IRF4	0.609315	0.357939
KLF4	0.623569	0.438104
HOXC9	0.641079	0.626437
NCF2	0.694444	0.319853
IRAK4	0.737862	0.317812
TNFRSF1B	0.600169	0.367081
TXK	0.740049	0.459173
VNN2	0.689771	0.385507
MPP1	0.631681	0.410793
GDPD2	0.726606	0.840636
PREX1	0.832999	0.511725
CD5	0.631601	0.385092
HCP5	0.803362	0.506609
FUT4	0.608535	0.539504
KLRF2	0.678317	0.862676
HUNK	0.601401	0.708843
TGFB1	0.736694	0.529911
VIPR1	0.630294	0.641215
SSH2	0.799008	0.372357
SATB1	0.661991	0.286793
ABCD2	0.623186	0.39549
IL18RAP	0.711832	0.439181
PRKACB	0.748197	0.360057
LEPROTL1	0.688725	0.381693
FAM189A2	0.632699	0.735842
HRASLS	0.682784	0.502631
FGFR3	0.629171	0.639549
FAS	0.774496	0.531533
PPP1R9B	0.682558	0.29755
MIAT	0.653623	0.378465
IL3RA	0.727925	0.304891
UHMK1	0.728559	0.275208
HLA.C	0.738239	0.469901
CXorf38	0.625844	0.293786
CD14	0.663863	0.459883
HOXA7	0.648267	0.429881
CACNA1H	0.682264	0.486729
PARK2	0.654223	0.502871
SOD2	0.73621	0.416205
SIDT1	0.669605	0.45633
DENND5A	0.716982	0.282218
CCDC88C	0.754422	0.370308
GPR180	0.658447	0.439093
APOL3	0.693035	0.561955
INTS7	0.68042	0.499758
IRF9	0.615529	0.445773
TCN2	0.624198	0.491796
ARID5A	0.672463	0.455835
CCR5	0.681746	0.575563
ANXA6	0.706835	0.380698
FAM105A	0.658038	0.313309
TAP2	0.798265	0.590707
EDEM1	0.713695	0.288883
FASLG	0.652303	0.355297
LPIN2	0.790582	0.393322
ICAM3	0.616197	0.590995
MXD1	0.613495	0.424481
CD247	0.687691	0.454475
RCSD1	0.706397	0.401239
KLRG1	0.703072	0.395804
CYTH4	0.753217	0.509691
GCNT1	0.785939	0.585104
FASTKD1	0.692554	0.459124
WNT16	0.608021	0.66573
CLEC12A	0.631495	0.271817
DLG2	0.710195	0.479781
FAM78A	0.650681	0.577615
LST1	0.649135	0.3769
STARD3NL	0.613993	0.405611
ADPGK	0.74573	0.441675
PLLP	0.677567	0.685358
ADCY2	0.642621	0.697679
LTB	0.627529	0.432761
TLR6	0.64714	0.514999
IL18BP	0.654646	0.28497
PCED1B	0.707377	0.434533
HS3ST3B1	0.770663	0.62415
SAMSN1	0.743564	0.647302
BTK	0.655033	0.3642
SOX6	0.716679	0.558833
RFX5	0.680456	0.442989

## Sheet: Supplementary Table S4
Supplementary Table S4 The Venn overlap list of differential genes between GSE184989 and GSE81071.
Gene Name
A2MP1
ABCA5
ABI3
ABLIM1
ACADSB
ACSL5
ADAMDEC1
ADAMTS9-AS2
ADCY2
AGAP1
AGR3
AHNAK
AHNAK2
AIM2
AKR1B10
AKT1S1
ALAD
ALDH3A2
ALDOC
ALOX12
ALOXE3
ALS2CL
ANG
ANKFN1
ANKRD18A
ANKRD35
ANKRD50
ANO1
ANXA10
AOAH
APBA1
APBB1IP
APCDD1
APOBEC3G
APOL1
APOL2
APOL3
APPL1
AQP1
AQP3
AR
ARHGAP11B
ARHGAP15
ARHGAP25
ARHGAP35
ARHGAP4
ARHGEF10
ARHGEF12
ARHGEF26
ARHGEF37
ARL4C
ARL5B
ARPC1B
ARRDC4
ASAP2
ASH1L
ASS1
ATF3
ATF7
ATN1
ATP1B2
ATP8B4
ATP9A
B2M
B4GALT2
BAIAP2
BANK1
BBOX1
BBS1
BCAM
BCL2A1
BCL2L11
BCL6
BEX5
BGN
BHLHE41
BIN2
BIRC3
BIRC5
BOC
BRCA2
BST2
BTBD16
BTC
BTLA
BTN3A2
BUB1
C11orf1
C11orf80
C12orf5
C12orf56
C12orf57
C14orf132
C16orf58
C19orf66
C1QA
C1QB
C1QC
C1QTNF9B
C1orf21
C1orf68
C2
C3orf52
C4orf48
C5orf46
C5orf56
C6orf132
C7orf49
C9
C9orf9
CA11
CA12
CA6
CAMK4
CARD11
CASP1
CCL18
CCL19
CCL27
CCL4
CCL4L2
CCL5
CCL8
CCND1
CCNI
CCR1
CCR2
CCR4
CCR5
CCR7
CD163
CD1A
CD2
CD207
CD22
CD226
CD247
CD274
CD28
CD34
CD37
CD38
CD3D
CD3G
CD48
CD52
CD53
CD55
CD69
CD79A
CD80
CD83
CD86
CD8A
CD9
CD96
CD99
CDC42BPA
CDC6
CDH13
CDHR1
CDIPT
CDK1
CDK9
CDON
CDR1
CECR1
CENPK
CERKL
CFB
CGNL1
CHAD
CHI3L2
CHL1
CHL1-AS1
CHMP4C
CHP2
CILP
CIZ1
CKS2
CLDN1
CLEC2A
CLEC4E
CLEC7A
CLIP4
CLNK
CMKLR1
CMPK2
CNDP2
CNN1
CNTN1
CNTNAP3
COBL
COL17A1
COL21A1
COL7A1
COPZ2
CORO1A
COTL1
CPSF7
CRTAP
CRYAB
CSK
CSNK2B
CTLA4
CTSS
CTSZ
CXCL10
CXCL11
CXCL13
CXCL9
CXCR2P1
CXCR3
CXorf21
CXorf65
CYB5R1
CYBB
CYBRD1
CYFIP2
CYP39A1
CYP4F12
CYTH4
D2HGDH
DAAM1
DAPL1
DCD
DCT
DDX58
DDX60
DDX60L
DEGS1
DENND2D
DEPTOR
DHX58
DLEU2
DLG5
DMD
DMXL2
DNAJB2
DNMBP
DNMBP-AS1
DOCK1
DOCK2
DOCK6
DOK6
DRAM1
DRAP1
DSC3
DSG1
DSP
DST
DSTYK
DTHD1
DTX2P1-UPK3BP1-PMS2P11
DTX3L
E2F3
EAF2
ECT2
EDIL3
EEF1G
EEF2
EEF2K
EFHC1
EFNA3
EFNA5
EGFR
EIF2AK2
EIF2D
EIF3L
EMX2
EMX2OS
EOMES
EPB41L1
EPB41L4A
EPGN
EPHB6
EPN2
EPN2-AS1
EPSTI1
ERBB3
ESRP2
EVPL
EXOC6B
EXOSC7
EXPH5
EZH1
FABP7
FAIM3
FAM107B
FAM117B
FAM160A2
FAM168B
FAM171B
FAM189A2
FAM210B
FAM26F
FAM49B
FAM53B
FAM57A
FAM65B
FAM78A
FARP2
FAS-AS1
FASTKD1
FBL
FBLN1
FBLN5
FCER1A
FCGBP
FCGR2A
FETUB
FGD3
FGF11
FGFR2
FGFR3
FLT3
FNBP1L
FNDC9
FOSB
FOXJ2
FOXN1
FOXO1
FOXP2
FOXQ1
FPR1
FPR2
FPR3
FRY
FUT4
FYB
GAN
GAPT
GATA3
GATM
GBP1
GBP1P1
GBP3
GBP4
GBP5
GBP6
GCH1
GCNT1
GCNT4
GDA
GDPD2
GEMIN4
GIMAP2
GIMAP4
GIMAP8
GJB2
GJC3
GJD3
GLTSCR2
GNAI1
GNG12
GNG12-AS1
GNLY
GOLGA2
GPNMB
GPR126
GPR141
GPR15
GPR171
GPR174
GPR18
GPR180
GPR56
GPR65
GPRIN3
GPSM2
GRHL2
GRIK2
GSTA3
GSTM5
GTF2E1
GTSF1
GVINP1
GZMA
GZMB
GZMH
H2AFJ
HAPLN3
HAVCR2
HBA1
HBA2
HBEGF
HCLS1
HDAC5
HDC
HELB
HEPHL1
HERC5
HERC6
HES1
HESX1
HGSNAT
HIST1H2BJ
HIST1H2BM
HIST1H2BO
HIST3H2BB
HLA-A
HLA-C
HLA-DPA1
HLA-F
HLF
HMGA2
HOOK1
HOTAIR
HOXA-AS3
HOXA2
HOXA5
HOXA6
HOXB3
HOXC-AS1
HOXC-AS2
HOXC-AS3
HOXC10
HOXC11
HOXC4
HOXC8
HOXC9
HRASLS
HRASLS2
HRCT1
HS3ST6
HSD11B2
HSH2D
HTR2B
HUNK
HYAL1
HYI
ICA1
ICAM3
ID4
IDO1
IFFO2
IFI27
IFI30
IFI44
IFI44L
IFI6
IFIH1
IFIT1
IFIT2
IFIT3
IFITM1
IFITM4P
IFNAR2
IFNE
IFNG
IFNG-AS1
IFT122
IGFL1
IGFL2
IGFLR1
IGHG4
IGKV1-16
IGKV1-6
IGKV1D-16
IKBKE
IKZF1
IKZF3
IL10
IL11RA
IL12RB2
IL17RE
IL18RAP
IL20RB
IL21R
IL26
IL2RA
IL2RG
IL32
IL36G
IL7R
INPP5D
INTS7
IRF1
IRF6
IRF7
IRF8
ISG15
ISG20
ITGA11
ITGA2
ITGA4
ITGAL
ITGAX
ITM2A
ITPR3
KANSL1-AS1
KCNA3
KCNJ15
KDM3A
KDM5D
KDSR
KIAA0125
KIAA1191
KIAA1328
KIAA1683
KIAA1715
KIF13A
KIF21A
KIT
KLC3
KLF11
KLF8
KLHDC7B
KLHL6
KLRC1
KLRC3
KLRC4-KLRK1
KLRD1
KLRF2
KMO
KREMEN1
KRT15
KRT16
KRT2
KRT31
KRT6A
KRT6C
KRT77
KRTAP5-5
KYNU
LAG3
LAIR1
LAIR2
LAMB2
LAMB4
LAMP3
LAP3
LAX1
LCE3E
LCE5A
LCP2
LDB1
LEF1
LGALS3
LGALS3BP
LIFR
LILRB1
LILRB4
LIMCH1
LINC00161
LINC00426
LINC00487
LIPA
LIPG
LMOD1
LOC100129550
LOC100130899
LOC100288152
LOC100506124
LOC100507316
LOC113230
LOC283299
LOC284930
LOC285740
LOC374443
LOC653160
LOC730102
LONRF1
LRP4
LTBP4
LY9
LYAR
LYN
LYPD6B
LYZ
MACROD2
MAF
MAGI1
MAMDC2
MAOA
MAP1B
MATN2
MB21D1
MCOLN2
MCOLN3
MDK
MEF2A
MEFV
MELK
MEP1B
MET
MFAP4
MFAP5
MFSD2A
MFSD6
MGC12916
MGC2889
MICALCL
MIR1246
MIR1296
MIR146A
MIR196A2
MIR4295
MIR4642
MIR4708
MIR548I1
MIR548I3
MIR548X2
MIR575
MIR99A
MKI67
MKL2
MME
MMP1
MMP28
MMP9
MNDA
MORC4
MPP7
MPRIP
MPZ
MS4A1
MS4A4A
MSR1
MT1G
MT1H
MT1X
MTSS1L
MX1
MX2
MXD1
MYBL1
MYH11
MYH14
MYL9
MYLK
MYO19
MYO1F
MYO1G
MYO9A
NAALADL2
NABP1
NAGK
NARS2
NDC80
NDRG2
NENF
NEO1
NFIA
NFIB
NFIC
NFIX
NKG7
NLRC5
NMD3
NME8
NMI
NMU
NR1D1
NRG4
NUAK1
NUP210
OAS1
OAS2
OAS3
OASL
OBP2B
ODF3B
OLFML2A
OPHN1
OVCH2
P2RY10
P2RY8
PAMR1
PARD3
PARD6G
PARK2
PARP11
PARP12
PARP14
PARP15
PARP9
PCDHB13
PCDHB14
PCDHGB8P
PCED1B
PCYOX1
PDE3B
PDE7A
PDK3
PDLIM4
PDZD2
PER1
PER3
PGAP2
PHTF1
PHYHD1
PHYHIP
PI3
PIK3AP1
PIK3C2G
PIK3CG
PIM2
PINK1
PIP
PKP1
PKP4
PLA1A
PLA2G4F
PLA2G7
PLA2R1
PLAC8
PLAC9
PLCB4
PLCZ1
PLEK
PLEKHA1
PLEKHA5
PLEKHG5
PLEKHO1
PLLP
PLSCR1
PLXDC2
PLXNB1
PMCH
PMP22
PNP
PNRC1
POF1B
POSTN
POU2F3
PPAP2B
PPL
PPM1K
PPP1R12B
PPP1R13L
PPP1R1B
PPP1R3C
PPP2R3A
PRELP
PREX1
PREX2
PRF1
PRG2
PRG4
PRKCQ
PRKY
PROS1
PRR12
PSG7
PSMA4
PSMB10
PSMB8
PSMB9
PTGIS
PTGS1
PTPN13
PTPN14
PTPN21
PTPN22
PTPN3
PTPN6
PTPRC
PTPRCAP
PTPRF
PTPRS
PVRL4
PVT1
PYHIN1
RAB27A
RAB39A
RAB5B
RAC2
RAPGEF4
RAPGEFL1
RARRES3
RASAL2
RASAL3
RBFOX2
RBP7
RBPMS
RELB
RETSAT
RFX5
RGS1
RGS5
RNF144B
RNF180
RNF213
RNF217
RORA
RORC
RPL13AP20
RPL27
RPS13
RPS23
RPS4Y1
RPS5
RRM2
RSAD2
RTF1
RTKN2
RTP4
RUNX1-IT1
S100A12
S100A7
S100A8
S100A9
S1PR4
SAA1
SAA2
SAMD3
SAMD9
SAMD9L
SAMSN1
SASH3
SBF2
SCARNA22
SCEL
SCGB1B2P
SCGB1D2
SCGB2A1
SCGB2A2
SCIMP
SCML4
SCO2
SCUBE2
SELL
SELPLG
SEPW1
SERPINA12
SERPINB13
SERPINB3
SERPINB4
SERTAD4
SGOL1
SH2B3
SH2D2A
SH3D19
SH3RF1
SH3RF2
SHC3
SIDT1
SIGLEC1
SIGLEC14
SIRPG
SKA1
SLAIN2
SLAMF7
SLAMF8
SLC14A1
SLC15A3
SLC25A27
SLC29A1
SLC2A4RG
SLC38A4
SLC43A1
SLC44A5
SLC47A1
SLC6A14
SLC6A9
SLC7A11
SLC9A7
SLFN12
SLFN12L
SLFN13
SLIT3
SLITRK6
SMPDL3A
SNAR-G2
SNORA54
SNORA55
SNORA75
SNORD105B
SNORD119
SNORD12
SNORD12B
SNORD58C
SNORD61
SNORD63
SNORD70
SNORD83A
SNORD9
SNORD92
SNX10
SOCS7
SORBS1
SOX21-AS1
SOX5
SP100
SP110
SP140
SPAG5-AS1
SPATA6
SPATA7
SPI1
SPINK1
SPOCK2
SPRR2B
SPTBN1
SPTBN2
SRGN
SRY
SSBP2
ST6GALNAC2
ST8SIA4
STAP1
STARD4
STAT1
STAT2
STAT4
STOX2
STXBP2
STXBP6
SUN1
SVIL
SYK
SYNE1
SYNM
SYNPO2
TACC2
TACR1
TANC1
TAP2
TBX18
TCEA3
TCTN2
TDO2
TECR
TEF
TEX30
TFAP2B
TFAP2C
TFCP2L1
TFEC
TGFB1
TGFBR3
THEMIS
THRA
TIGIT
TIMP3
TLR1
TLR10
TLR7
TLR8
TMEM106B
TMEM116
TMEM156
TMEM159
TMEM171
TMEM198B
TMEM237
TMEM60
TMEM63B
TMPRSS11D
TMSB10
TNFRSF19
TNFRSF25
TNFSF10
TNFSF13B
TNFSF8
TNIP3
TNKS1BP1
TNNI2
TNS1
TNS4
TNXB
TOM1L1
TOM1L2
TPM2
TPTE2P6
TPTEP1
TPX2
TRAC
TRAF3IP3
TRAJ12
TRAJ16
TRAJ19
TRAJ20
TRAJ21
TRAJ22
TRAJ26
TRAJ28
TRAJ30
TRAJ33
TRAJ34
TRAJ36
TRAJ39
TRAJ42
TRAJ46
TRAJ7
TRANK1
TRAT1
TRAV13-1
TRAV17
TRAV26-1
TRBJ2-7
TRBV3-1
TRDJ3
TRDV1
TREM2
TRGC2
TRIM14
TRIM21
TRIM22
TRIM29
TRIM5
TRIM53AP
TRIM59
TRIM69
TRPC1
TSC2
TSIX
TSKU
TSNARE1
TSPAN8
TSPYL6
TTTY15
TUBB4A
TUFT1
TULP3
TXK
UBA7
UBD
UBE2C
UBE2L6
UCP2
UFSP2
UNC13B
UPF3A
UPK1A
UPK3B
USP18
USP30
USP31
VAMP2
VCAM1
VIPR1
VPS13D
VTRNA1-3
WARS
WAS
WDFY1
WDFY4
WDPCP
WEE1
WFDC5
WISP2
WLS
WNK2
WNT16
XAF1
XCL2
XIST
ZAP70
ZBP1
ZBTB16
ZC2HC1A
ZC3H6
ZC3HAV1L
ZCCHC14
ZFX
ZNF101
ZNF204P
ZNF273
ZNF395
ZNF462
ZNF652
ZNF704
ZNF750
ZNF80

## Sheet: Supplementary Table S5
Supplementary Table S5 The Venn overlap list of the common differentially expressed genes between GSE184989 and GSE81071 and the genes of the MEblue module in WGCNA.
Gene Name
ACSL5
ADAMDEC1
ADCY2
AIM2
AOAH
APBB1IP
APOBEC3G
APOL1
APOL3
ARHGAP15
ARHGAP25
ARL4C
ATP8B4
BCL2A1
BIN2
BIRC3
BRCA2
BST2
BTLA
C14orf132
C19orf66
C1QA
C1QB
C1QC
C2
C5orf56
C7orf49
CAMK4
CARD11
CASP1
CCL19
CCL4L2
CCL5
CCL8
CCR1
CCR2
CCR4
CCR5
CD163
CD2
CD226
CD247
CD274
CD28
CD37
CD38
CD3D
CD3G
CD48
CD52
CD53
CD69
CD80
CD83
CD86
CD96
CFB
CKS2
CLEC2A
CLEC4E
CLEC7A
CMKLR1
CMPK2
CNDP2
CORO1A
COTL1
CSK
CTLA4
CTSS
CTSZ
CXCL10
CXCL11
CXCL13
CXCL9
CXCR2P1
CXCR3
CXorf21
CXorf65
CYBB
CYFIP2
CYTH4
DDX58
DDX60
DDX60L
DENND2D
DLEU2
DMXL2
DOCK2
DRAM1
DTHD1
DTX3L
E2F3
EAF2
EIF2AK2
EOMES
EPSTI1
FAIM3
FAM189A2
FAM26F
FAM49B
FAM65B
FAM78A
FASTKD1
FGFR3
FPR1
FPR3
FUT4
FYB
GAPT
GBP1
GBP1P1
GBP3
GBP4
GBP5
GCH1
GCNT1
GCNT4
GDPD2
GIMAP2
GIMAP4
GIMAP8
GNLY
GPR171
GPR174
GPR18
GPR180
GPR65
GPRIN3
GVINP1
GZMA
GZMB
HAVCR2
HCLS1
HELB
HERC5
HERC6
HESX1
HOXA5
HOXC10
HOXC8
HOXC9
HRASLS
HSH2D
HUNK
ICAM3
ID4
IDO1
IFI27
IFI30
IFI44
IFI44L
IFI6
IFIH1
IFIT1
IFIT2
IFIT3
IFITM1
IFNAR2
IFNG
IKBKE
IKZF1
IKZF3
IL12RB2
IL18RAP
IL2RA
IL2RG
IL7R
INPP5D
INTS7
IRF1
IRF8
ISG15
ISG20
ITGA4
ITGAL
ITGAX
KCNA3
KLHDC7B
KLRC1
KLRC3
KLRD1
KLRF2
KMO
KYNU
LAIR1
LAMP3
LAP3
LAX1
LCP2
LEF1
LGALS3BP
LILRB1
LILRB4
LINC00161
LIPA
LOC285740
LOC374443
LRP4
LY9
LYAR
LYN
LYZ
MB21D1
MCOLN2
MELK
MGC12916
MIR196A2
MKI67
MME
MMP9
MNDA
MS4A1
MS4A4A
MSR1
MX1
MX2
MXD1
MYBL1
MYO1F
MYO1G
NABP1
NDC80
NKG7
NLRC5
NME8
NMI
NUAK1
OAS1
OAS2
OAS3
OASL
ODF3B
P2RY10
PARK2
PARP11
PARP12
PARP14
PARP15
PARP9
PCED1B
PDE3B
PDE7A
PIK3AP1
PIK3CG
PIM2
PLA2G7
PLAC8
PLEK
PLEKHO1
PLLP
PLSCR1
PPM1K
PREX1
PRF1
PRKCQ
PSMB8
PSMB9
PTPN22
PTPN6
PTPRC
PTPRCAP
PYHIN1
RAB39A
RAC2
RARRES3
RASAL3
RFX5
RGS1
RNF213
RSAD2
RTKN2
RTP4
SAMD3
SAMD9
SAMD9L
SAMSN1
SASH3
SCIMP
SELL
SELPLG
SH2D2A
SIDT1
SIGLEC1
SIGLEC14
SIRPG
SLAMF7
SLAMF8
SLC15A3
SLFN12
SLFN12L
SLFN13
SNX10
SP100
SP110
SP140
SPI1
SPINK1
SPOCK2
SRGN
ST8SIA4
STAP1
STARD4
STAT1
STAT2
STAT4
TAP2
TFEC
TGFB1
THEMIS
TIGIT
TLR1
TLR10
TLR7
TMEM156
TMSB10
TNFSF10
TNFSF13B
TNFSF8
TNNI2
TRAC
TRAF3IP3
TRAJ12
TRAJ16
TRAJ19
TRAJ20
TRAJ21
TRAJ22
TRAJ28
TRAJ30
TRAJ33
TRAJ34
TRAJ36
TRAJ39
TRAJ42
TRAJ46
TRAJ7
TRANK1
TRAT1
TRDJ3
TRDV1
TRGC2
TRIM21
TRIM22
TRIM5
TXK
UBD
UBE2L6
UCP2
USP18
VCAM1
VIPR1
WARS
WAS
WDFY1
WDFY4
WNT16
XAF1
XCL2
ZAP70
ZBP1
ZNF101
ZNF273

## Sheet: Supplementary Table S6
Supplementary Table S6 The list of differentially expressed genes of GSE179633 between healthy group (HC) and DLE patients group (DLE).
Gene Name
ACSL5
ADAMDEC1
ADCY2
AIM2
AOAH
APBB1IP
APOBEC3G
APOL1
APOL3
ARHGAP15
ARHGAP25
ARL4C
ATP8B4
BCL2A1
BIN2
BIRC3
BRCA2
BST2
BTLA
C14orf132
C19orf66
C1QA
C1QB
C1QC
C2
C5orf56
C7orf49
CAMK4
CARD11
CASP1
CCL19
CCL4L2
CCL5
CCL8
CCR1
CCR2
CCR4
CCR5
CD163
CD2
CD226
CD247
CD274
CD28
CD37
CD38
CD3D
CD3G
CD48
CD52
CD53
CD69
CD80
CD83
CD86
CD96
CFB
CKS2
CLEC2A
CLEC4E
CLEC7A
CMKLR1
CMPK2
CNDP2
CORO1A
COTL1
CSK
CTLA4
CTSS
CTSZ
CXCL10
CXCL11
CXCL13
CXCL9
CXCR2P1
CXCR3
CXorf21
CXorf65
CYBB
CYFIP2
CYTH4
DDX58
DDX60
DDX60L
DENND2D
DLEU2
DMXL2
DOCK2
DRAM1
DTHD1
DTX3L
E2F3
EAF2
EIF2AK2
EOMES
EPSTI1
FAIM3
FAM189A2
FAM26F
FAM49B
FAM65B
FAM78A
FASTKD1
FGFR3
FPR1
FPR3
FUT4
FYB
GAPT
GBP1
GBP1P1
GBP3
GBP4
GBP5
GCH1
GCNT1
GCNT4
GDPD2
GIMAP2
GIMAP4
GIMAP8
GNLY
GPR171
GPR174
GPR18
GPR180
GPR65
GPRIN3
GVINP1
GZMA
GZMB
HAVCR2
HCLS1
HELB
HERC5
HERC6
HESX1
HOXA5
HOXC10
HOXC8
HOXC9
HRASLS
HSH2D
HUNK
ICAM3
ID4
IDO1
IFI27
IFI30
IFI44
IFI44L
IFI6
IFIH1
IFIT1
IFIT2
IFIT3
IFITM1
IFNAR2
IFNG
IKBKE
IKZF1
IKZF3
IL12RB2
IL18RAP
IL2RA
IL2RG
IL7R
INPP5D
INTS7
IRF1
IRF8
ISG15
ISG20
ITGA4
ITGAL
ITGAX
KCNA3
KLHDC7B
KLRC1
KLRC3
KLRD1
KLRF2
KMO
KYNU
LAIR1
LAMP3
LAP3
LAX1
LCP2
LEF1
LGALS3BP
LILRB1
LILRB4
LINC00161
LIPA
LOC285740
LOC374443
LRP4
LY9
LYAR
LYN
LYZ
MB21D1
MCOLN2
MELK
MGC12916
MIR196A2
MKI67
MME
MMP9
MNDA
MS4A1
MS4A4A
MSR1
MX1
MX2
MXD1
MYBL1
MYO1F
MYO1G
NABP1
NDC80
NKG7
NLRC5
NME8
NMI
NUAK1
OAS1
OAS2
OAS3
OASL
ODF3B
P2RY10
PARK2
PARP11
PARP12
PARP14
PARP15
PARP9
PCED1B
PDE3B
PDE7A
PIK3AP1
PIK3CG
PIM2
PLA2G7
PLAC8
PLEK
PLEKHO1
PLLP
PLSCR1
PPM1K
PREX1
PRF1
PRKCQ
PSMB8
PSMB9
PTPN22
PTPN6
PTPRC
PTPRCAP
PYHIN1
RAB39A
RAC2
RARRES3
RASAL3
RFX5
RGS1
RNF213
RSAD2
RTKN2
RTP4
SAMD3
SAMD9
SAMD9L
SAMSN1
SASH3
SCIMP
SELL
SELPLG
SH2D2A
SIDT1
SIGLEC1
SIGLEC14
SIRPG
SLAMF7
SLAMF8
SLC15A3
SLFN12
SLFN12L
SLFN13
SNX10
SP100
SP110
SP140
SPI1
SPINK1
SPOCK2
SRGN
ST8SIA4
STAP1
STARD4
STAT1
STAT2
STAT4
TAP2
TFEC
TGFB1
THEMIS
TIGIT
TLR1
TLR10
TLR7
TMEM156
TMSB10
TNFSF10
TNFSF13B
TNFSF8
TNNI2
TRAC
TRAF3IP3
TRAJ12
TRAJ16
TRAJ19
TRAJ20
TRAJ21
TRAJ22
TRAJ28
TRAJ30
TRAJ33
TRAJ34
TRAJ36
TRAJ39
TRAJ42
TRAJ46
TRAJ7
TRANK1
TRAT1
TRDJ3
TRDV1
TRGC2
TRIM21
TRIM22
TRIM5
TXK
UBD
UBE2L6
UCP2
USP18
VCAM1
VIPR1
WARS
WAS
WDFY1
WDFY4
WNT16
XAF1
XCL2
ZAP70
ZBP1
ZNF101
ZNF273

## Sheet: Supplementary Table S7
Supplementary Table S7 The list of differentially expressed genes of T cells in GSE179633 between healthy group (HC) and DLE patients group (DLE).
Gene Name
IGKC
CCL3
IL22
G0S2
CSF2
GNLY
MT1G
CXCL13
FABP5
KRT1
MT1E
LINC02446
GIMAP7
DNAJA4
HES4
MX1
SERPINH1
CMSS1
IFI44
HSPA6
IFI27
TIGIT
LTB
FTH1
IFI6
IFI44L

## Sheet: Supplementary Table S8
Supplementary Table S8 A list of the software information utilized in each analytical link
Method	Software	Version	Analysis content	Download website
RNA-seq data processing and analysis	pheatmap	v1.0.12	Plot heatmap	https://cran.r-project.org/web/packages/pheatmap/index.html
	gffcompare	v0.12.1	Compare, merge and annotate GTF and GFF files	http://ccb.jhu.edu/software/stringtie/gffcompare.shtml
	TransDecoder	v5.5.0	Sequence ORF prediction	https://github.com/TransDecoder/TransDecoder/releases
	ggplot2	3.5.2	Visualized graphing	https://github.com/cran/ggplot2/releases
Single-cell RNA-seq data processing and analysis	FastQC	v0.11.8	QC Classification	https://sourceforge.net/projects/primer3/
	featureCounts	v2.0.1	Quantitative analysis	http://bioinf.wehi.edu.au/featureCounts/
	Seurat	4.3.0	Dimensionality reduction analysis	https://cran.r-project.org/
	monocle2	2.28.0	Pseudo-time analysis	https://cran.r-project.org/
	clusterProfiler	4.8.1	Enrichment analysis	https://cran.r-project.org/
	ReactomePA	1.44.0	Reactome enrichment analysis	https://cran.r-project.org/
	STRINGdb	1.20.0	Protein network analysis	https://cran.r-project.org/
	R	4.3.0	Statistical analysis and graphing	https://cran.r-project.org/
	ggplot2	3.5.2	Visualized graphing	https://github.com/cran/ggplot2/releases
WGCNA	WGCNA	1.73	Weighted correlation network analysis	https://anaconda.org/bioconda/r-wgcna
	pheatmap	1.0.12	Plot heatmap	https://cran.r-project.org/web/packages/pheatmap/index.html
	structure	2.3.1	Group structure analysis	https://web.stanford.edu/group/pritchardlab/structure.html
	Cluster	3	Principal Component Analysis	http://bonsai.hgc.jp/~mdehoon/software/cluster/software.htm
	FastTree	2.1.3	Constructing an evolutionary tree	http://www.microbesonline.org/fasttree/
VENN	VENN	1.12	Venn diagram analysis	https://github.com/dusadrian/venn
